# Supplementary material for: Spatial quantile regression with application to high and low child birth weight in Malawi
Source: BMC Public Health. 2019 Nov 29;19:1593. doi: 10.1186/s12889-019-7949-9 (PMC6884851; doi:10.1186/s12889-019-7949-9)
Supplement: Supplementary file 1 — Additional file 1. Child birth weight data. [file 12889_2019_7949_MOESM1_ESM.csv]

mage	anc	smoke	mhcat	district2	bod2	bod3	bod4	bmi2	bmi3	mwtcat2	mwtcat3	med1	med2	med3	wt2	wt3	wt4	wt5
23	4	0	1	1	0	0	0	0	1	0	1	0	1	0	0	0	0	1
25	4	0	1	1	1	0	0			0	1	1	0	0	0	1	0	0
25	6	0	1	1	1	0	0			0	1	0	1	0	0	0	0	1
35	3	0	1	1	0	1	0			0	1	0	0	1	0	0	0	1
24	2	0	1	1	1	0	0			0	1	1	0	0	0	0	0	1
24		0	1	1	0	0	0			0	1	1	0	0	0	0	0	1
20	4	0	1	1	0	0	0			0	1	1	0	0	1	0	0	0
26	4	0	1	1	0	0	0	1	0	1	0	0	1	0	0	0	0	1
21	4	0	1	1	0	0	0	1	0	1	0	0	1	0	0	0	0	1
20	7	0	1	1	1	0	0			0	1	1	0	0	0	1	0	0
20		0	1	1	0	0	0			0	1	1	0	0	0	1	0	0
29	3	0	1	1	1	0	0			0	1	1	0	0	0	0	0	0
29		0	1	1	0	0	0			0	1	1	0	0	0	0	0	0
31	2	0	1	1	0	0	1			0	1	0	0	0	0	0	0	1
41	7	0	1	1	0	0	1			0	1	1	0	0	0	0	1	0
24	3	0	1	1	1	0	0			0	1	1	0	0	0	0	1	0
28	3	0	1	1	0	1	0			0	1	1	0	0	0	0	0	0
28		0	1	1	1	0	0			0	1	1	0	0	0	0	0	0
39	3	0	1	1	0	0	1	1	0	1	0	0	0	0	0	0	0	1
31	3	0	1	1	0	1	0			0	1	1	0	0	0	0	1	0
24	4	0	1	1	0	0	0			0	1	1	0	0	0	1	0	0
31	4	0	1	1	1	0	0			0	1	1	0	0	1	0	0	0
31		0	1	1	1	0	0			0	1	1	0	0	1	0	0	0
23	4	0	1	29	1	0	0	1	0	1	0	1	0	0	0	1	0	0
23		0	1	29	1	0	0	1	0	1	0	1	0	0	0	1	0	0
27	2	0	1	29	0	1	0			0	1	0	0	0	1	0	0	0
21	2	0	1	29	1	0	0	0	0	1	0	1	0	0	1	0	0	0
21		0	1	29	0	0	0	0	0	1	0	1	0	0	1	0	0	0
28	2	0	1	29	0	1	0			0	1	1	0	0	0	0	0	0
28		0	1	29	0	1	0			0	1	1	0	0	0	0	0	0
28	2	0	1	29	0	1	0			0	1	1	0	0	1	0	0	0
28		0	1	29	1	0	0			0	1	1	0	0	1	0	0	0
34	4	0	1	29	0	0	1			0	1	0	0	0	1	0	0	0
34		0	1	29	0	0	1			0	1	0	0	0	1	0	0	0
24	3	0	1	29	0	0	0			0	1	0	1	0	0	1	0	0
34	4	0	1	29	1	0	0	0	0	1	0	0	1	0	0	1	0	0
34		0	1	29	1	0	0	0	0	1	0	0	1	0	0	1	0	0
19	4	0	1	29	0	0	0			0	1	0	0	0	1	0	0	0
16	2	0	1	29	0	0	0			0	1	1	0	0	0	0	0	1
24	3	0	1	29	0	1	0			0	1	1	0	0	0	0	1	0
24		0	1	29	1	0	0			0	1	1	0	0	0	0	1	0
36	5	0	1	29	0	0	1			0	1	0	0	0	0	0	0	0
35	4	0	1	29	0	0	1			0	1	1	0	0	1	0	0	0
31	2	0	1	29	0	0	1			0	1	0	0	0	0	1	0	0
31		0	1	29	0	0	1			0	1	0	0	0	0	1	0	0
31		0	1	29	0	0	1			0	1	0	0	0	0	1	0	0
44	4	0	1	29	0	0	1	1	0	1	0	1	0	0	1	0	0	0
32	3	0	1	29	0	1	0			0	1	0	1	0	0	0	0	1
39	5	0	1	29	0	0	1			0	1	0	0	0	0	1	0	0
20	4	0	1	29	0	0	0	1	0	1	0	1	0	0	0	0	0	0
27	4	0	1	29	0	1	0	0	0	0	0	0	0	0	1	0	0	0
27	6	0	1	29	0	1	0			0	1	0	0	0	0	0	0	0
24	2	0	1	5	0	0	0	1	0	1	0	1	0	0	0	0	1	0
21	3	0	1	5	1	0	0	1	0	1	0	1	0	0	0	0	1	0
21		0	1	5	0	0	0	1	0	1	0	1	0	0	0	0	1	0
33	4	0	1	5	0	1	0			0	1	0	0	0	0	0	1	0
33		0	1	5	1	0	0			0	1	0	0	0	0	0	1	0
29	5	0	1	5	1	0	0			0	1	1	0	0	1	0	0	0
23	3	0	1	5	1	0	0			0	1	1	0	0	0	1	0	0
23		0	1	5	0	0	0			0	1	1	0	0	0	1	0	0
32	4	0	1	5	0	1	0			0	1	1	0	0	1	0	0	0
26	3	0	1	5	0	1	0			0	1	1	0	0	0	1	0	0
26		0	1	5	1	0	0			0	1	1	0	0	0	1	0	0
28	2	0	0	5	0	1	0	1	0	0	0	1	0	0	0	0	0	0
31	6	0	1	5	0	0	1			0	1	1	0	0	0	1	0	0
31		0	1	5	0	1	0			0	1	1	0	0	0	1	0	0
30	4	0	1	5	0	1	0			0	1	1	0	0	1	0	0	0
43	4	0	1	5	0	1	0			0	1	0	0	0	0	0	0	0
30	3	0	1	5	0	0	1			0	1	1	0	0	0	1	0	0
30		0	1	5	0	1	0			0	1	1	0	0	0	1	0	0
24	5	0	1	5	1	0	0			0	1	1	0	0	0	1	0	0
24		0	1	5	0	0	0			0	1	1	0	0	0	1	0	0
38	3	0	1	5	0	1	0	1	0	1	0	1	0	0	0	1	0	0
38		0	1	5	0	1	0	1	0	1	0	1	0	0	0	1	0	0
23	4	0	0	5	1	0	0	1	0	1	0	1	0	0	0	1	0	0
23		0	0	5	0	0	0	1	0	1	0	1	0	0	0	1	0	0
22	3	0	1	5	0	0	0			0	1	1	0	0	0	1	0	0
32	1	0	1	5	0	0	1			0	1	1	0	0	1	0	0	0
32		0	1	5	0	1	0			0	1	1	0	0	1	0	0	0
46	3	0	1	5	0	0	1			0	1	1	0	0	0	0	0	0
46		0	1	5	0	0	1			0	1	1	0	0	0	0	0	0
46		0	1	5	0	0	1			0	1	1	0	0	0	0	0	0
27	4	0	1	5	0	1	0			0	1	1	0	0	0	0	0	0
17	2	0	1	5	0	0	0			0	1	1	0	0	0	0	0	0
21	4	0	1	19	1	0	0			0	1	1	0	0	0	1	0	0
21		0	1	19	0	0	0			0	1	1	0	0	0	1	0	0
31	4	0	1	19	0	1	0			0	1	0	0	0	0	0	0	0
31		0	1	19	0	1	0			0	1	0	0	0	0	0	0	0
25	3	0	1	19	1	0	0	1	0	1	0	0	0	0	0	0	0	0
25		0	1	19	0	0	0	1	0	1	0	0	0	0	0	0	0	0
22	3	0	1	19	0	1	0			0	1	1	0	0	0	0	0	0
22		0	1	19	1	0	0			0	1	1	0	0	0	0	0	0
47	4	0	1	19	0	0	1			0	1	0	0	0	0	0	0	0
20	3	0	1	19	0	0	0			0	1	1	0	0	0	1	0	0
25	6	0	1	19	1	0	0			0	1	1	0	0	0	0	0	0
25	2	0	1	19	0	1	0	1	0	1	0	0	0	0	0	0	0	0
25		0	1	19	1	0	0	1	0	1	0	0	0	0	0	0	0	0
25	4	0	1	19	1	0	0			0	1	1	0	0	0	0	1	0
27	2	0	1	19	0	1	0	1	0	1	0	0	0	0	0	0	0	0
27		0	1	19	1	0	0	1	0	1	0	0	0	0	0	0	0	0
28	3	0	1	19	0	1	0	1	0	1	0	1	0	0	0	0	0	0
28		0	1	19	1	0	0	1	0	1	0	1	0	0	0	0	0	0
28	2	0	1	19	0	1	0			0	1	0	0	0	1	0	0	0
28		0	1	19	1	0	0			0	1	0	0	0	1	0	0	0
20	3	0	1	19	1	0	0			0	1	1	0	0	1	0	0	0
20		0	1	19	0	0	0			0	1	1	0	0	1	0	0	0
25	6	0	1	19	1	0	0			0	1	1	0	0	1	0	0	0
25		0	1	19	1	0	0			0	1	1	0	0	1	0	0	0
41	4	0	1	19	0	0	1	1	0	1	0	0	0	0	0	0	0	0
45	3	0	1	19	0	0	1			0	1	0	0	0	0	0	0	0
32	2	0	1	19	0	1	0	0	0	1	0	0	0	0	0	0	0	0
32		0	1	19	0	1	0	0	0	1	0	0	0	0	0	0	0	0
29	3	0	0	19	0	1	0	1	0	1	0	0	0	0	0	0	0	0
23	3	0	1	19	0	1	0			0	1	1	0	0	0	0	0	0
23		0	1	19	1	0	0			0	1	1	0	0	0	0	0	0
24	3	0	1	19	1	0	0	1	0	1	0	1	0	0	1	0	0	0
24		0	1	19	1	0	0	1	0	1	0	1	0	0	1	0	0	0
46	3	0	1	19	0	0	1			0	1	0	0	0	1	0	0	0
31	3	0	1	19	0	1	0			0	1	1	0	0	0	1	0	0
29	1	0	1	19	0	0	1	1	0	1	0	0	0	0	0	0	0	0
29		0	1	19	0	1	0	1	0	1	0	0	0	0	0	0	0	0
20	4	0	1	14	0	0	0	1	0	1	0	1	0	0	0	0	0	1
31	3	0	1	14	0	1	0			0	1	1	0	0	0	0	0	1
31		0	1	14	0	1	0			0	1	1	0	0	0	0	0	1
39	2	0	1	14	0	0	1	1	0	1	0	1	0	0	0	1	0	0
21	3	0	0	14	0	0	0	1	0	1	0	1	0	0	0	1	0	0
32	5	0	1	14	0	1	0			0	1	1	0	0	0	1	0	0
21	3	0	1	14	0	0	0			0	1	1	0	0	1	0	0	0
18	3	0	1	14	0	0	0			0	1	1	0	0	1	0	0	0
24	3	0	1	14	1	0	0	1	0	1	0	1	0	0	0	0	0	1
24		0	1	14	1	0	0	1	0	1	0	1	0	0	0	0	0	1
21	3	1	1	14	1	0	0			0	1	1	0	0	0	0	1	0
33	3	0	1	14	0	1	0			0	1	0	1	0	0	0	1	0
38	3	0	1	14	0	0	1			0	1	1	0	0	1	0	0	0
38		0	1	14	0	1	0			0	1	1	0	0	1	0	0	0
27	3	0	1	14	0	1	0			0	1	0	1	0	0	0	1	0
27		0	1	14	1	0	0			0	1	0	1	0	0	0	1	0
25	5	0	1	14	0	1	0			0	1	0	1	0	0	0	1	0
25		0	1	14	1	0	0			0	1	0	1	0	0	0	1	0
25		0	1	14	1	0	0			0	1	0	1	0	0	0	1	0
24	5	0	1	14	1	0	0	1	0	1	0	1	0	0	0	0	0	1
22	3	0	1	14	0	0	0	1	0	1	0	0	1	0	0	0	0	1
19	3	0	1	14	0	0	0			0	1	0	1	0	0	0	0	1
25	2	0	1	14	1	0	0	1	0	1	0	1	0	0	0	1	0	0
25		0	1	14	0	0	0	1	0	1	0	1	0	0	0	1	0	0
38	4	0	1	14	0	0	1			0	1	0	0	0	0	0	0	0
38		0	1	14	0	0	1			0	1	0	0	0	0	0	0	0
21	2	0	1	14	0	0	0			0	1	0	0	0	0	1	0	0
22	3	0	1	14	0	0	0			0	1	1	0	0	0	1	0	0
26	3	0	1	14	1	0	0	1	0	1	0	1	0	0	0	1	0	0
29	3	0	1	27	0	1	0	1	0	1	0	1	0	0	0	0	1	0
29		0	1	27	0	1	0	1	0	1	0	1	0	0	0	0	1	0
27	5	0	1	27	1	0	0			0	1	0	1	0	0	0	0	1
46	2	0	1	27	0	1	0			0	1	1	0	0	0	1	0	0
27	3	0	1	27	0	1	0			0	1	1	0	0	0	1	0	0
27		0	1	27	1	0	0			0	1	1	0	0	0	1	0	0
30	2	0	1	27	0	1	0			0	1	1	0	0	0	1	0	0
30	2	0	1	27	1	0	0			0	1	0	1	0	1	0	0	0
38	3	0	1	27	0	0	1	0	1	1	0	1	0	0	0	1	0	0
38		0	1	27	0	0	1	0	1	1	0	1	0	0	0	1	0	0
38		0	1	27	0	0	1	0	1	1	0	1	0	0	0	1	0	0
19	4	0	1	27	0	0	0	1	0	1	0	1	0	0	0	1	0	0
32	9	0	1	27	0	1	0			0	1	1	0	0	0	0	0	0
23	4	0	1	27	1	0	0	1	0	1	0	1	0	0	1	0	0	0
23		0	1	27	0	0	0	1	0	1	0	1	0	0	1	0	0	0
22	4	0	1	27	1	0	0	0	1	1	0	0	1	0	0	1	0	0
22		0	1	27	1	0	0	0	1	1	0	0	1	0	0	1	0	0
22		0	1	27	0	0	0	0	1	1	0	0	1	0	0	1	0	0
29	2	0	1	27	1	0	0	0	1	1	0	1	0	0	0	1	0	0
24	1	0	1	27	1	0	0			0	1	1	0	0	0	0	1	0
24		0	1	27	0	0	0			0	1	1	0	0	0	0	1	0
30	2	0	1	27	0	1	0			0	1	0	0	0	1	0	0	0
30		0	1	27	1	0	0			0	1	0	0	0	1	0	0	0
24	4	0	1	27	1	0	0			0	1	1	0	0	1	0	0	0
21		0	1	28	1	0	0			0	1	0	0	0	0	0	0	0
21		0	1	28	1	0	0			0	1	0	0	0	0	0	0	0
27	3	0	1	28	1	0	0	1	0	1	0	1	0	0	1	0	0	0
27		0	1	28	1	0	0	1	0	1	0	1	0	0	1	0	0	0
27	3	0	0	28	0	1	0	1	0	1	0	0	0	0	1	0	0	0
27		0	0	28	1	0	0	1	0	1	0	0	0	0	1	0	0	0
23	5	0	1	28	1	0	0	1	0	1	0	1	0	0	1	0	0	0
23		0	1	28	0	0	0	1	0	1	0	1	0	0	1	0	0	0
32	2	0	1	28	0	0	1			0	1	1	0	0	0	0	0	0
32		0	1	28	0	1	0			0	1	1	0	0	0	0	0	0
22	3	0	1	28	1	0	0			0	1	0	0	0	0	0	0	0
22		0	1	28	0	0	0			0	1	0	0	0	0	0	0	0
24	3	0	1	28	1	0	0	1	0	1	0	0	0	0	1	0	0	0
23	4	0	1	28	1	0	0			0	1	1	0	0	1	0	0	0
23		0	1	28	1	0	0			0	1	1	0	0	1	0	0	0
30	5	0	1	28	0	0	1	1	0	1	0	1	0	0	1	0	0	0
30		0	1	28	0	1	0	1	0	1	0	1	0	0	1	0	0	0
37	1	0	1	28	0	0	1			0	1	0	0	0	0	0	0	0
27	4	0	1	28	1	0	0			0	1	0	0	0	0	0	0	0
27		0	1	28	1	0	0			0	1	0	0	0	0	0	0	0
23	4	0	1	28	0	1	0			0	1	0	0	0	1	0	0	0
23		0	1	28	1	0	0			0	1	0	0	0	1	0	0	0
30	3	0	1	28	0	1	0	1	0	1	0	0	0	0	0	0	0	0
30		0	1	28	0	1	0	1	0	1	0	0	0	0	0	0	0	0
22	2	0	1	28	1	0	0	1	0	1	0	1	0	0	1	0	0	0
22		0	1	28	1	0	0	1	0	1	0	1	0	0	1	0	0	0
26	6	0	1	28	1	0	0			0	1	1	0	0	0	0	0	0
44	3	0	1	28	0	0	1	1	0	1	0	0	0	0	1	0	0	0
28	3	0	1	28	0	1	0	1	0	1	0	1	0	0	0	0	0	0
25	4	0	1	28	1	0	0			0	1	0	0	0	0	0	0	0
25		0	1	28	1	0	0			0	1	0	0	0	0	0	0	0
22	3	0	1	28	1	0	0			0	1	1	0	0	0	1	0	0
22		0	1	28	1	0	0			0	1	1	0	0	0	1	0	0
26	4	0	1	28	0	1	0			0	1	0	0	0	0	0	0	0
28	5	0	1	28	0	0	1	1	0	1	0	1	0	0	0	1	0	0
28		0	1	28	0	1	0	1	0	1	0	1	0	0	0	1	0	0
28		0	1	28	0	1	0	1	0	1	0	1	0	0	0	1	0	0
21	3	0	1	28	1	0	0			0	1	0	0	0	0	0	0	0
21		0	1	28	0	0	0			0	1	0	0	0	0	0	0	0
38	4	0	1	22	0	0	1			0	1	0	0	0	1	0	0	0
38		0	1	22	0	0	1			0	1	0	0	0	1	0	0	0
38	6	0	1	22	0	0	1	0	1	1	0	0	0	0	0	1	0	0
38		0	1	22	0	0	1	0	1	1	0	0	0	0	0	1	0	0
34	4	0	1	22	0	0	1			0	1	0	0	0	0	0	0	0
34		0	1	22	0	0	1			0	1	0	0	0	0	0	0	0
23	2	0	1	22	1	0	0			0	1	1	0	0	0	1	0	0
23		0	1	22	1	0	0			0	1	1	0	0	0	1	0	0
32	3	0	1	22	0	0	1			0	1	1	0	0	0	0	0	0
32		0	1	22	0	0	1			0	1	1	0	0	0	0	0	0
32		0	1	22	0	1	0			0	1	1	0	0	0	0	0	0
24	4	0	1	22	0	0	0			0	1	0	1	0	0	0	1	0
40	5	0	1	22	0	0	1			0	1	0	0	0	0	1	0	0
40		0	1	22	0	0	1			0	1	0	0	0	0	1	0	0
40		0	1	22	0	1	0			0	1	0	0	0	0	1	0	0
38	3	0	1	22	0	0	1			0	1	1	0	0	1	0	0	0
38		0	1	22	0	0	1			0	1	1	0	0	1	0	0	0
34	4	0	0	22	1	0	0	0	1	1	0	1	0	0	0	0	0	0
44	4	0	1	22	0	0	1	0	1	1	0	0	0	0	0	1	0	0
22	6	0	1	22	0	0	0	1	0	1	0	1	0	0	0	1	0	0
29	4	0	1	22	0	1	0			0	1	0	0	0	0	1	0	0
29		0	1	22	0	1	0			0	1	0	0	0	0	1	0	0
40	2	0	1	22	0	0	1			0	1	0	0	0	1	0	0	0
22	4	0	1	22	0	0	0			0	1	1	0	0	0	1	0	0
38	4	0	1	22	0	1	0			0	1	1	0	0	0	0	1	0
35	3	0	1	22	1	0	0			0	1	0	0	0	1	0	0	0
34	4	0	1	22	0	0	1			0	1	0	0	0	1	0	0	0
34		0	1	22	0	0	1			0	1	0	0	0	1	0	0	0
34		0	1	22	0	0	1			0	1	0	0	0	1	0	0	0
21	2	0	1	22	0	0	0	1	0	1	0	1	0	0	0	0	0	0
23	1	0	1	22	0	1	0	0	0	0	0	1	0	0	0	0	0	0
39	2	0	1	22	0	0	1			0	1	0	0	0	0	0	0	0
26	3	0	1	22	0	1	0	1	0	1	0	1	0	0	0	1	0	0
26		0	1	22	0	1	0	1	0	1	0	1	0	0	0	1	0	0
26		0	1	22	1	0	0	1	0	1	0	1	0	0	0	1	0	0
34	3	0	1	22	0	1	0	0	0	1	0	1	0	0	0	0	0	0
34		0	1	22	0	1	0	0	0	1	0	1	0	0	0	0	0	0
22	2	0	1	22	1	0	0			0	1	1	0	0	0	0	0	0
22		0	1	22	1	0	0			0	1	1	0	0	0	0	0	0
25	4	0	1	22	0	1	0	1	0	1	0	1	0	0	1	0	0	0
25		0	1	22	1	0	0	1	0	1	0	1	0	0	1	0	0	0
30	2	0	1	18	0	1	0	0	0	0	0	1	0	0	1	0	0	0
30		0	1	18	0	1	0	0	0	0	0	1	0	0	1	0	0	0
28	4	0	1	18	1	0	0			0	1	1	0	0	0	1	0	0
21	3	0	1	18	1	0	0			0	1	1	0	0	0	0	0	0
18	3	0	1	18	0	0	0			0	1	0	1	0	0	0	0	0
24	4	0	1	18	0	0	0			0	1	0	1	0	0	0	0	1
34	3	0	0	18	0	0	1	1	0	0	0	1	0	0	0	0	0	0
34		0	0	18	0	0	1	1	0	0	0	1	0	0	0	0	0	0
19	4	0	1	18	0	0	0	1	0	1	0	1	0	0	1	0	0	0
33	2	0	1	18	0	1	0			0	1	0	1	0	0	0	1	0
33		0	1	18	1	0	0			0	1	0	1	0	0	0	1	0
19	3	0	1	18	0	0	0	1	0	1	0	0	1	0	0	0	1	0
32	3	0	1	18	1	0	0			0	1	1	0	0	0	0	1	0
19	3	0	1	18	0	0	0			0	1	1	0	0	0	0	1	0
28	4	0	1	18	1	0	0			0	1	1	0	0	1	0	0	0
28		0	1	18	1	0	0			0	1	1	0	0	1	0	0	0
33	3	0	1	18	0	1	0			0	1	1	0	0	1	0	0	0
44	3	0	1	18	0	0	1			0	1	0	0	0	0	1	0	0
20	1	0	0	18	0	0	0			0	1	1	0	0	0	1	0	0
44	3	0	1	1	0	1	0			0	1	0	0	0	0	1	0	0
21	5	0	1	1	0	0	0			0	1	1	0	0	0	0	0	0
28	3	0	1	1	0	1	0	1	0	1	0	1	0	0	0	1	0	0
40	3	0	1	1	0	0	1	1	0	1	0	1	0	0	0	0	0	0
40		0	1	1	0	0	1	1	0	1	0	1	0	0	0	0	0	0
22	4	0	1	1	0	0	0			0	1	1	0	0	0	0	0	0
24	4	0	1	1	1	0	0			0	1	1	0	0	1	0	0	0
24		0	1	1	0	0	0			0	1	1	0	0	1	0	0	0
23	3	0	1	1	1	0	0			0	1	0	0	0	1	0	0	0
21	4	0	0	1	0	0	0	0	1	1	0	1	0	0	0	0	0	0
22	2	0	1	1	0	1	0			0	1	0	0	0	0	0	1	0
22		0	1	1	1	0	0			0	1	0	0	0	0	0	1	0
30	4	0	1	1	0	0	1	1	0	1	0	1	0	0	0	1	0	0
31	4	0	1	1	0	1	0	1	0	1	0	1	0	0	0	0	0	0
26	3	0	1	1	0	0	1			0	1	0	0	0	0	1	0	0
20	4	0	1	1	0	0	0			0	1	1	0	0	0	0	0	0
24	2	0	1	1	1	0	0			0	1	1	0	0	0	0	0	0
24		0	1	1	1	0	0			0	1	1	0	0	0	0	0	0
27	3	0	1	1	0	1	0			0	1	0	0	0	0	0	0	0
27	4	0	1	1	1	0	0			0	1	1	0	0	0	0	1	0
37	4	0	1	1	0	0	1			0	1	0	0	0	0	0	0	0
37		0	1	1	0	0	1			0	1	0	0	0	0	0	0	0
24	2	0	1	1	0	1	0			0	1	1	0	0	0	0	0	0
26	2	0	1	1	0	1	0	0	1	1	0	1	0	0	1	0	0	0
23	2	0	1	6	1	0	0	1	0	1	0	1	0	0	0	0	1	0
23		0	1	6	0	0	0	1	0	1	0	1	0	0	0	0	1	0
27	3	0	1	6	1	0	0	1	0	1	0	0	1	0	0	0	0	1
27		0	1	6	1	0	0	1	0	1	0	0	1	0	0	0	0	1
33	3	0	1	6	0	0	1	1	0	1	0	1	0	0	0	1	0	0
20	7	0	1	6	0	0	0			0	1	1	0	0	1	0	0	0
41	4	0	1	6	0	0	1			0	1	0	0	0	0	0	0	0
36	3	0	1	6	0	0	1			0	1	0	0	0	1	0	0	0
22	4	0	1	6	1	0	0			0	1	1	0	0	1	0	0	0
22		0	1	6	1	0	0			0	1	1	0	0	1	0	0	0
36	3	0	1	6	0	0	1			0	1	1	0	0	0	1	0	0
36		0	1	6	0	0	1			0	1	1	0	0	0	1	0	0
30	0	0	1	6	0	1	0	0	1	1	0	1	0	0	0	0	0	0
30		0	1	6	0	1	0	0	1	1	0	1	0	0	0	0	0	0
31	2	0	1	6	0	0	1	0	0	0	0	0	0	0	0	1	0	0
31		0	1	6	0	0	1	0	0	0	0	0	0	0	0	1	0	0
24	1	0	1	6	1	0	0			0	1	0	1	0	0	0	0	0
32	0	0	1	6	0	1	0			0	1	1	0	0	0	0	0	0
32		0	1	6	0	1	0			0	1	1	0	0	0	0	0	0
16	2	0	1	6	0	0	0			0	1	1	0	0	0	1	0	0
20	5	0	1	6	0	0	0	1	0	1	0	1	0	0	1	0	0	0
25	2	0	1	6	0	1	0			0	1	1	0	0	0	0	0	0
25		0	1	6	0	1	0			0	1	1	0	0	0	0	0	0
33	3	0	1	6	0	0	1			0	1	0	0	0	0	0	0	0
16	2	0	1	6	1	0	0	1	0	1	0	1	0	0	0	0	0	0
16		0	1	6	0	0	0	1	0	1	0	1	0	0	0	0	0	0
24	2	0	1	6	1	0	0			0	1	1	0	0	0	0	0	0
24		0	1	6	0	0	0			0	1	1	0	0	0	0	0	0
42	4	0	1	6	0	0	1	1	0	1	0	1	0	0	1	0	0	0
31	3	0	1	9	0	1	0			0	1	1	0	0	0	0	1	0
31	4	0	1	9	1	0	0			0	1	0	0	0	0	0	0	0
25	4	0	1	9	1	0	0	1	0	1	0	1	0	0	0	0	1	0
25		0	1	9	1	0	0	1	0	1	0	1	0	0	0	0	1	0
29	6	0	1	9	0	1	0			0	1	1	0	0	0	0	1	0
29		0	1	9	0	1	0			0	1	1	0	0	0	0	1	0
39	5	0	1	9	0	0	1			0	1	0	0	0	0	0	0	0
39		0	1	9	0	0	1			0	1	0	0	0	0	0	0	0
27	5	0	0	9	0	1	0	1	0	0	0	1	0	0	1	0	0	0
44	4	0	1	9	0	0	1	1	0	1	0	1	0	0	0	0	0	0
19	2	0	1	9	0	0	0	1	0	1	0	1	0	0	0	0	0	0
22	3	0	1	9	1	0	0	1	0	1	0	1	0	0	0	0	0	0
22		0	1	9	1	0	0	1	0	1	0	1	0	0	0	0	0	0
22		0	1	9	0	0	0	1	0	1	0	1	0	0	0	0	0	0
27	2	0	1	9	1	0	0	1	0	1	0	1	0	0	0	0	0	1
27	4	0	1	9	1	0	0	1	0	1	0	1	0	0	0	1	0	0
27		0	1	9	1	0	0	1	0	1	0	1	0	0	0	1	0	0
28	2	0	1	9	0	1	0			0	1	1	0	0	1	0	0	0
28		0	1	9	1	0	0			0	1	1	0	0	1	0	0	0
32	5	0	1	9	1	0	0			0	1	0	0	0	0	1	0	0
23	3	0	1	9	1	0	0			0	1	1	0	0	0	0	0	0
23		0	1	9	0	0	0			0	1	1	0	0	0	0	0	0
32	4	0	1	9	0	1	0			0	1	1	0	0	0	0	0	0
32		0	1	9	0	1	0			0	1	1	0	0	0	0	0	0
26	3	0	1	13	0	0	0	0	1	1	0	0	0	1	0	0	0	1
24	4	0	1	13	0	0	0			0	1	0	1	0	0	0	0	1
31	4	0	1	13	0	1	0			0	1	1	0	0	0	0	0	1
30	4	0	1	13	0	1	0			0	1	1	0	0	0	0	0	1
27	6	0	1	13	0	0	0			0	1	0	0	1	0	0	0	1
25	5	0	1	13	1	0	0			0	1	1	0	0	0	0	0	1
31	4	0	1	13	1	0	0	0	1	0	1	0	0	1	0	0	0	1
24	4	0	1	26	0	1	0			0	1	1	0	0	0	1	0	0
24		0	1	26	1	0	0			0	1	1	0	0	0	1	0	0
24		0	1	26	1	0	0			0	1	1	0	0	0	1	0	0
28	3	0	1	26	0	1	0	1	0	1	0	1	0	0	0	0	0	0
28		0	1	26	0	1	0	1	0	1	0	1	0	0	0	0	0	0
23	2	0	1	26	1	0	0	1	0	1	0	1	0	0	1	0	0	0
23		0	1	26	0	0	0	1	0	1	0	1	0	0	1	0	0	0
20	2	0	1	26	0	0	0	1	0	1	0	0	0	0	0	0	0	0
24	3	0	1	26	1	0	0			0	1	1	0	0	0	0	1	0
39	3	0	1	26	0	1	0			0	1	0	0	0	0	0	0	0
24	4	0	1	26	1	0	0	1	0	1	0	0	1	0	0	1	0	0
24		0	1	26	1	0	0	1	0	1	0	0	1	0	0	1	0	0
27	4	0	1	26	1	0	0			0	1	1	0	0	0	0	1	0
33	3	0	1	26	0	1	0	0	1	1	0	0	1	0	0	0	0	1
26	3	0	1	26	1	0	0			0	1	1	0	0	1	0	0	0
20	3	0	1	26	0	0	0			0	1	0	1	0	0	1	0	0
25	4	0	1	26	1	0	0	1	0	1	0	1	0	0	1	0	0	0
26	3	0	1	26	0	1	0			0	1	1	0	0	0	0	1	0
26		0	1	26	1	0	0			0	1	1	0	0	0	0	1	0
31	4	0	1	26	0	1	0			0	1	1	0	0	0	0	1	0
33	4	0	0	26	0	0	1	1	0	1	0	1	0	0	1	0	0	0
33		0	0	26	0	1	0	1	0	1	0	1	0	0	1	0	0	0
33	3	0	1	26	0	1	0	1	0	1	0	0	0	0	0	0	1	0
33		0	1	26	0	1	0	1	0	1	0	0	0	0	0	0	1	0
40	3	0	1	26	0	0	1			0	1	0	0	0	0	0	1	0
24	3	0	1	26	1	0	0			0	1	1	0	0	0	0	0	1
24		0	1	26	0	0	0			0	1	1	0	0	0	0	0	1
23	3	0	1	24	1	0	0			0	1	0	0	0	0	0	0	0
23		0	1	24	0	0	0			0	1	0	0	0	0	0	0	0
19	4	0	1	24	0	0	0			0	1	1	0	0	0	1	0	0
20	3	0	0	24	1	0	0	1	0	1	0	1	0	0	0	1	0	0
20		0	0	24	1	0	0	1	0	1	0	1	0	0	0	1	0	0
20		0	0	24	0	0	0	1	0	1	0	1	0	0	0	1	0	0
29	4	0	1	24	1	0	0			0	1	1	0	0	1	0	0	0
29		0	1	24	1	0	0			0	1	1	0	0	1	0	0	0
32	4	0	1	24	0	1	0	0	1	1	0	1	0	0	0	1	0	0
24	2	0	1	24	0	1	0	1	0	1	0	1	0	0	0	0	0	0
24		0	1	24	1	0	0	1	0	1	0	1	0	0	0	0	0	0
23	3	0	1	24	1	0	0			0	1	1	0	0	0	0	1	0
23		0	1	24	0	0	0			0	1	1	0	0	0	0	1	0
36	3	1	1	24	0	0	1			0	1	1	0	0	1	0	0	0
22	3	0	1	24	0	0	0			0	1	1	0	0	1	0	0	0
41	4	0	1	24	0	0	1			0	1	0	0	0	0	0	0	1
17	2	0	1	24	0	0	0			0	1	1	0	0	0	1	0	0
22	5	0	1	24	1	0	0			0	1	1	0	0	0	0	0	0
26	3	0	1	24	1	0	0			0	1	0	0	0	0	0	0	0
26	7	0	1	15	0	0	0			0	1	0	1	0	0	0	0	1
18	3	0	1	15	0	0	0			0	1	0	1	0	0	0	0	1
20	4	0	1	15	1	0	0			0	1	0	1	0	0	0	0	1
20		0	1	15	0	0	0			0	1	0	1	0	0	0	0	1
28	4	0	1	15	1	0	0			0	1	1	0	0	0	1	0	0
24	7	0	1	15	0	0	0			0	1	0	1	0	0	0	0	1
26	4	0	1	15	0	1	0			0	1	1	0	0	0	0	0	1
26		0	1	15	1	0	0			0	1	1	0	0	0	0	0	1
27	3	0	1	24	0	1	0			0	1	1	0	0	0	0	0	0
22	1	0	1	24	1	0	0			0	1	1	0	0	1	0	0	0
22		0	1	24	0	0	0			0	1	1	0	0	1	0	0	0
35	4	0	1	24	0	0	1	1	0	1	0	1	0	0	0	1	0	0
16	3	0	1	24	0	0	0	1	0	1	0	1	0	0	0	1	0	0
19	3	0	1	24	0	0	0			0	1	1	0	0	0	0	1	0
22	3	0	1	24	1	0	0			0	1	1	0	0	0	0	0	0
22		0	1	24	0	0	0			0	1	1	0	0	0	0	0	0
27	3	0	1	24	0	1	0			0	1	0	0	0	0	0	1	0
28	4	0	0	24	0	1	0	1	0	1	0	1	0	0	0	0	0	0
28		0	0	24	1	0	0	1	0	1	0	1	0	0	0	0	0	0
29	3	0	1	24	0	1	0			0	1	1	0	0	0	1	0	0
29		0	1	24	0	1	0			0	1	1	0	0	0	1	0	0
19	3	0	1	24	0	0	0			0	1	1	0	0	0	0	1	0
28	2	0	1	24	0	1	0	1	0	1	0	1	0	0	0	0	0	0
21	3	0	1	24	1	0	0			0	1	1	0	0	0	1	0	0
21		0	1	24	0	0	0			0	1	1	0	0	0	1	0	0
25	3	0	0	24	0	1	0	1	0	0	0	1	0	0	0	1	0	0
25		0	0	24	1	0	0	1	0	0	0	1	0	0	0	1	0	0
38	4	0	1	24	0	0	1			0	1	0	0	0	0	1	0	0
24	3	0	1	24	1	0	0			0	1	1	0	0	1	0	0	0
26	4	0	1	24	1	0	0			0	1	1	0	0	1	0	0	0
26		0	1	24	0	0	0			0	1	1	0	0	1	0	0	0
35	3	0	1	24	0	0	1			0	1	1	0	0	0	1	0	0
35		0	1	24	0	1	0			0	1	1	0	0	0	1	0	0
22	3	0	1	24	0	1	0			0	1	1	0	0	1	0	0	0
47	3	0	1	14	0	0	1			0	1	0	0	0	0	1	0	0
47		0	1	14	0	0	1			0	1	0	0	0	0	1	0	0
47		0	1	14	0	0	1			0	1	0	0	0	0	1	0	0
40	8	0	1	14	0	0	1			0	1	0	0	0	0	0	0	1
29	5	0	1	14	0	1	0			0	1	0	0	0	1	0	0	0
36	1	0	0	14	0	1	0	1	0	0	0	1	0	0	0	0	0	1
36		0	0	14	1	0	0	1	0	0	0	1	0	0	0	0	0	1
27	2	0	1	14	0	1	0			0	1	1	0	0	0	0	1	0
23	3	0	0	14	0	0	0	1	0	1	0	0	0	0	0	0	1	0
17	3	0	0	14	0	0	0	0	0	0	0	1	0	0	0	1	0	0
20	3	0	1	14	1	0	0			0	1	1	0	0	0	0	1	0
20		0	1	14	0	0	0			0	1	1	0	0	0	0	1	0
28	4	0	1	14	1	0	0			0	1	1	0	0	0	0	0	1
28		0	1	14	1	0	0			0	1	1	0	0	0	0	0	1
28	3	0	1	14	0	0	1			0	1	1	0	0	1	0	0	0
28		0	1	14	0	1	0			0	1	1	0	0	1	0	0	0
28		0	1	14	0	1	0			0	1	1	0	0	1	0	0	0
35	3	0	0	14	0	0	1	1	0	0	0	1	0	0	0	1	0	0
35		0	0	14	0	0	1	1	0	0	0	1	0	0	0	1	0	0
23	0	0	0	14	0	1	0	1	0	1	0	1	0	0	0	0	1	0
23		0	0	14	1	0	0	1	0	1	0	1	0	0	0	0	1	0
29	4	0	1	14	0	1	0			0	1	1	0	0	0	0	1	0
27	2	0	1	14	0	1	0			0	1	0	0	0	0	0	1	0
27		0	1	14	0	1	0			0	1	0	0	0	0	0	1	0
27	4	0	1	8	0	1	0			0	1	0	0	0	0	0	0	0
27		0	1	8	0	1	0			0	1	0	0	0	0	0	0	0
22	3	0	1	8	1	0	0			0	1	1	0	0	1	0	0	0
22		0	1	8	0	0	0			0	1	1	0	0	1	0	0	0
30	3	0	1	8	0	1	0			0	1	1	0	0	0	0	0	0
30		0	1	8	1	0	0			0	1	1	0	0	0	0	0	0
30		0	1	8	1	0	0			0	1	1	0	0	0	0	0	0
28	1	0	1	8	0	1	0			0	1	1	0	0	1	0	0	0
21	4	0	1	8	1	0	0			0	1	1	0	0	0	0	1	0
22	2	0	1	8	1	0	0			0	1	1	0	0	0	0	0	0
27	3	0	1	8	1	0	0			0	1	0	0	0	0	0	0	0
37	7	0	1	8	0	0	1	0	1	0	1	0	0	0	1	0	0	0
35	2	0	1	8	0	0	1			0	1	1	0	0	0	0	1	0
35		0	1	8	0	0	1			0	1	1	0	0	0	0	1	0
27	5	0	1	8	1	0	0			0	1	1	0	0	0	1	0	0
34	3	0	1	8	0	0	1	1	0	1	0	1	0	0	0	0	0	0
29	4	0	1	8	1	0	0			0	1	0	1	0	0	0	1	0
22	5	0	0	8	0	0	0	1	0	0	0	1	0	0	0	0	0	0
38	3	0	1	8	0	0	1	1	0	1	0	1	0	0	0	0	0	0
30	4	0	1	8	0	1	0			0	1	1	0	0	0	0	0	0
30		0	1	8	0	1	0			0	1	1	0	0	0	0	0	0
24	6	0	1	8	1	0	0			0	1	0	1	0	0	0	1	0
24		0	1	8	1	0	0			0	1	0	1	0	0	0	1	0
36	3	0	1	8	0	1	0	1	0	1	0	1	0	0	0	1	0	0
21	3	0	1	8	0	0	0			0	1	1	0	0	0	0	0	0
24	5	0	1	8	1	0	0	1	0	1	0	1	0	0	0	0	1	0
25	5	0	1	24	1	0	0			0	1	0	1	0	0	0	0	1
26	3	0	1	24	1	0	0			0	1	1	0	0	1	0	0	0
35	3	0	1	24	1	0	0			0	1	0	1	0	0	0	0	1
36	4	0	1	24	0	1	0	0	1	0	1	1	0	0	0	0	1	0
33	3	0	1	19	0	1	0	0	1	0	1	1	0	0	0	1	0	0
19	2	0	1	19	0	0	0	1	0	1	0	1	0	0	0	0	0	0
36	5	0	1	19	0	1	0			0	1	1	0	0	0	0	0	0
28	3	0	1	19	1	0	0			0	1	1	0	0	1	0	0	0
20	2	0	1	19	0	0	0	1	0	1	0	1	0	0	0	0	0	0
20	3	0	1	19	1	0	0	1	0	1	0	1	0	0	1	0	0	0
20		0	1	19	0	0	0	1	0	1	0	1	0	0	1	0	0	0
38	2	0	1	19	0	1	0			0	1	0	0	0	1	0	0	0
32	5	0	1	19	0	1	0			0	1	1	0	0	1	0	0	0
27	4	0	1	19	1	0	0			0	1	1	0	0	0	0	0	0
27		0	1	19	1	0	0			0	1	1	0	0	0	0	0	0
32	4	0	1	19	0	1	0	1	0	1	0	1	0	0	1	0	0	0
21	2	0	1	19	1	0	0			0	1	1	0	0	0	0	0	0
39	4	0	1	19	0	0	1			0	1	1	0	0	0	0	0	0
32	3	0	1	19	0	1	0			0	1	1	0	0	1	0	0	0
37	0	0	1	19	0	0	1			0	1	1	0	0	0	0	0	0
37		0	1	19	0	0	1			0	1	1	0	0	0	0	0	0
37		0	1	19	0	0	1			0	1	1	0	0	0	0	0	0
22	4	0	1	19	0	0	0	1	0	1	0	1	0	0	0	0	0	0
48	5	0	1	19	0	0	1	1	0	1	0	0	0	0	0	0	0	0
24	2	0	1	19	1	0	0			0	1	1	0	0	0	0	0	0
24		0	1	19	1	0	0			0	1	1	0	0	0	0	0	0
19	3	0	1	19	0	0	0			0	1	1	0	0	0	0	0	0
46	4	0	1	19	0	0	1	1	0	1	0	0	0	0	0	0	1	0
46		0	1	19	0	0	1	1	0	1	0	0	0	0	0	0	1	0
36	3	0	1	19	0	0	1			0	1	0	0	0	0	0	0	0
28	3	0	1	18	0	1	0			0	1	1	0	0	0	0	0	0
36	5	0	1	18	0	1	0			0	1	0	0	0	0	0	0	0
25	3	0	1	18	0	1	0	0	1	0	1	1	0	0	0	0	0	0
25		0	1	18	1	0	0	0	1	0	1	1	0	0	0	0	0	0
30	3	0	1	18	0	1	0			0	1	1	0	0	1	0	0	0
19	3	0	1	18	0	0	0	1	0	1	0	1	0	0	0	0	0	1
24	4	0	0	18	0	1	0	1	0	1	0	0	0	0	0	1	0	0
21	3	0	1	18	1	0	0			0	1	1	0	0	1	0	0	0
30	10	0	1	18	0	1	0			0	1	0	0	0	1	0	0	0
38	3	0	1	18	0	0	1			0	1	0	0	0	0	1	0	0
38		0	1	18	0	0	1			0	1	0	0	0	0	1	0	0
38		0	1	18	0	0	1			0	1	0	0	0	0	1	0	0
25	3	0	1	18	1	0	0	1	0	1	0	1	0	0	0	0	1	0
40	3	0	1	18	0	1	0	1	0	1	0	0	0	0	1	0	0	0
40		0	1	18	0	1	0	1	0	1	0	0	0	0	1	0	0	0
21	3	0	1	18	1	0	0			0	1	1	0	0	0	0	0	0
21		0	1	18	0	0	0			0	1	1	0	0	0	0	0	0
34	5	0	1	11	0	0	1	1	0	1	0	1	0	0	0	0	1	0
18	5	0	1	11	0	0	0			0	1	0	1	0	0	0	1	0
45	3	0	1	11	0	0	1	1	0	1	0	1	0	0	0	1	0	0
28	4	0	1	11	0	1	0	0	1	0	1	1	0	0	1	0	0	0
21	3	0	1	11	1	0	0			0	1	1	0	0	0	0	0	0
21		0	1	11	0	0	0			0	1	1	0	0	0	0	0	0
20	3	0	1	11	1	0	0	1	0	1	0	1	0	0	0	0	1	0
20		0	1	11	0	0	0	1	0	1	0	1	0	0	0	0	1	0
21	6	0	1	11	0	0	0			0	1	1	0	0	1	0	0	0
21	5	0	1	11	1	0	0			0	1	1	0	0	1	0	0	0
21		0	1	11	0	0	0			0	1	1	0	0	1	0	0	0
45	5	0	1	11	0	0	1			0	1	1	0	0	0	0	0	0
20	4	0	1	11	0	0	0			0	1	1	0	0	0	0	0	0
20	4	0	1	11	1	0	0			0	1	1	0	0	0	1	0	0
20		0	1	11	0	0	0			0	1	1	0	0	0	1	0	0
36	3	0	1	11	0	0	1			0	1	1	0	0	0	0	1	0
36		0	1	11	0	0	1			0	1	1	0	0	0	0	1	0
33	5	0	1	11	0	0	1	1	0	1	0	1	0	0	0	1	0	0
33		0	1	11	0	1	0	1	0	1	0	1	0	0	0	1	0	0
16	4	0	0	11	0	0	0	1	0	1	0	1	0	0	0	1	0	0
28	5	0	1	11	0	0	0			0	1	0	1	0	0	1	0	0
18	4	0	1	11	0	0	0			0	1	1	0	0	0	1	0	0
20	2	0	1	11	1	0	0			0	1	1	0	0	0	0	1	0
20		0	1	11	0	0	0			0	1	1	0	0	0	0	1	0
21	3	0	1	11	1	0	0			0	1	1	0	0	0	0	0	0
21		0	1	11	0	0	0			0	1	1	0	0	0	0	0	0
20	4	0	1	11	0	0	0			0	1	1	0	0	1	0	0	0
25	3	0	0	18	0	0	0	1	0	0	0	0	1	0	0	0	0	1
34	1	0	0	18	1	0	0	1	0	0	0	0	1	0	0	0	0	1
34		0	0	18	0	0	0	1	0	0	0	0	1	0	0	0	0	1
24	5	0	1	18	0	0	0			0	1	0	0	1	0	0	0	1
43	5	0	1	18	0	1	0			0	1	0	0	1	0	0	0	1
29	6	0	1	18	0	0	0			0	1	0	1	0	0	0	0	1
21	4	0	1	18	0	0	0			0	1	0	0	1	0	0	0	1
28	6	0	1	18	0	0	0			0	1	0	0	1	0	0	0	1
27	4	0	1	18	0	0	0			0	1	0	1	0	0	0	0	1
49	7	0	1	22	0	0	1	1	0	1	0	0	0	0	1	0	0	0
25	3	0	1	22	1	0	0			0	1	0	1	0	0	0	1	0
26	3	0	1	22	1	0	0			0	1	0	0	0	1	0	0	0
26		0	1	22	1	0	0			0	1	0	0	0	1	0	0	0
28	2	0	1	22	0	1	0			0	1	1	0	0	0	0	0	0
28		0	1	22	1	0	0			0	1	1	0	0	0	0	0	0
20	3	0	1	22	1	0	0			0	1	1	0	0	1	0	0	0
20		0	1	22	0	0	0			0	1	1	0	0	1	0	0	0
16	3	0	1	22	0	0	0	1	0	1	0	1	0	0	0	1	0	0
37	3	0	0	22	0	1	0	1	0	0	0	1	0	0	0	0	1	0
23	4	0	0	22	1	0	0	1	0	0	0	1	0	0	1	0	0	0
23		0	0	22	1	0	0	1	0	0	0	1	0	0	1	0	0	0
18	4	0	1	22	0	0	0	1	0	1	0	1	0	0	0	1	0	0
27	3	0	1	22	0	1	0			0	1	1	0	0	0	1	0	0
32	3	0	1	22	0	1	0			0	1	1	0	0	0	1	0	0
24	4	0	1	22	0	0	0			0	1	0	1	0	1	0	0	0
20	3	0	1	22	0	0	0	1	0	1	0	1	0	0	0	1	0	0
25	4	0	1	22	1	0	0	0	1	0	1	1	0	0	1	0	0	0
23	3	0	1	22	1	0	0	1	0	1	0	1	0	0	0	0	0	0
23		0	1	22	0	0	0	1	0	1	0	1	0	0	0	0	0	0
32	5	0	1	22	1	0	0			0	1	1	0	0	0	1	0	0
32		0	1	22	1	0	0			0	1	1	0	0	0	1	0	0
23	3	0	1	22	1	0	0			0	1	0	0	0	0	1	0	0
23		0	1	22	0	0	0			0	1	0	0	0	0	1	0	0
29	4	0	1	22	0	0	1			0	1	1	0	0	0	0	0	0
29		0	1	22	0	1	0			0	1	1	0	0	0	0	0	0
23	3	0	1	22	1	0	0			0	1	1	0	0	0	1	0	0
23		0	1	22	0	0	0			0	1	1	0	0	0	1	0	0
27	3	0	1	22	1	0	0	1	0	1	0	1	0	0	0	0	0	0
41	3	0	1	22	0	0	1	0	1	1	0	0	0	0	1	0	0	0
41		0	1	22	0	0	1	0	1	1	0	0	0	0	1	0	0	0
36	4	0	1	22	0	1	0			0	1	0	0	0	0	1	0	0
34	2	0	1	26	0	0	1			0	1	0	0	0	1	0	0	0
26	6	0	0	26	1	0	0	1	0	0	0	1	0	0	1	0	0	0
39	4	0	1	26	0	1	0			0	1	1	0	0	0	0	0	0
37	4	0	1	26	0	0	1	0	1	0	1	0	0	0	0	0	0	0
37		0	1	26	0	0	1	0	1	0	1	0	0	0	0	0	0	0
28	3	0	1	26	0	0	1			0	1	1	0	0	0	0	0	0
28		0	1	26	0	1	0			0	1	1	0	0	0	0	0	0
38	2	0	1	26	0	0	1	1	0	1	0	0	0	0	1	0	0	0
38		0	1	26	0	0	1	1	0	1	0	0	0	0	1	0	0	0
35	3	0	1	26	0	0	1	0	1	0	1	1	0	0	0	0	0	0
35		0	1	26	0	0	1	0	1	0	1	1	0	0	0	0	0	0
25	2	0	0	26	1	0	0	0	0	0	0	1	0	0	1	0	0	0
18	3	0	1	26	0	0	0			0	1	1	0	0	1	0	0	0
28	3	0	1	26	0	1	0			0	1	1	0	0	0	0	0	0
41	1	0	1	26	0	0	1			0	1	0	0	0	0	1	0	0
41		0	1	26	0	0	1			0	1	0	0	0	0	1	0	0
22	3	0	1	26	1	0	0	1	0	1	0	1	0	0	0	0	0	0
22		0	1	26	1	0	0	1	0	1	0	1	0	0	0	0	0	0
22		0	1	26	0	0	0	1	0	1	0	1	0	0	0	0	0	0
24	6	0	1	26	1	0	0			0	1	1	0	0	0	0	0	0
24		0	1	26	1	0	0			0	1	1	0	0	0	0	0	0
25	3	0	1	26	0	1	0	1	0	1	0	0	0	0	1	0	0	0
25		0	1	26	0	1	0	1	0	1	0	0	0	0	1	0	0	0
20	2	0	1	26	0	0	0			0	1	1	0	0	1	0	0	0
28	4	0	1	26	0	1	0			0	1	1	0	0	0	1	0	0
28		0	1	26	0	1	0			0	1	1	0	0	0	1	0	0
17	5	0	1	23	0	0	0			0	1	1	0	0	0	0	0	0
24	3	0	1	23	1	0	0			0	1	1	0	0	0	0	1	0
28	4	0	1	23	0	1	0			0	1	0	0	0	0	1	0	0
28		0	1	23	0	1	0			0	1	0	0	0	0	1	0	0
31	3	0	1	23	0	1	0			0	1	1	0	0	0	0	1	0
31		0	1	23	1	0	0			0	1	1	0	0	0	0	1	0
39	4	0	0	23	0	0	1	1	0	0	0	1	0	0	0	0	1	0
44	3	0	1	23	0	0	1	0	1	1	0	1	0	0	0	0	0	0
22	5	0	1	23	0	0	0	1	0	1	0	0	1	0	0	0	0	0
30	6	0	1	23	0	1	0			0	1	1	0	0	0	1	0	0
25	3	0	1	23	1	0	0			0	1	1	0	0	1	0	0	0
25		0	1	23	1	0	0			0	1	1	0	0	1	0	0	0
24	3	0	1	23	1	0	0	1	0	0	0	0	0	0	0	0	0	0
19	4	0	1	23	0	0	0			0	1	1	0	0	0	0	0	0
21	3	0	1	23	1	0	0			0	1	1	0	0	0	0	0	0
21		0	1	23	1	0	0			0	1	1	0	0	0	0	0	0
21		0	1	23	0	0	0			0	1	1	0	0	0	0	0	0
30	4	0	1	23	0	1	0	1	0	1	0	1	0	0	1	0	0	0
30		0	1	23	0	1	0	1	0	1	0	1	0	0	1	0	0	0
38	4	0	1	23	0	0	1	1	0	1	0	1	0	0	0	0	0	0
26	4	0	1	23	1	0	0			0	1	0	1	0	0	0	1	0
26		0	1	23	0	0	0			0	1	0	1	0	0	0	1	0
22	3	0	1	7	1	0	0			0	1	1	0	0	0	0	0	0
22		0	1	7	0	0	0			0	1	1	0	0	0	0	0	0
30	2	0	1	7	0	0	1	0	1	1	0	1	0	0	0	0	0	0
30		0	1	7	0	0	1	0	1	1	0	1	0	0	0	0	0	0
19	0	0	1	7	0	0	0			0	1	1	0	0	0	1	0	0
17	4	0	1	7	0	0	0			0	1	1	0	0	0	1	0	0
23	4	0	1	7	0	0	0			0	1	0	1	0	0	0	1	0
23	2	0	1	7	1	0	0			0	1	1	0	0	0	0	1	0
23		0	1	7	1	0	0			0	1	1	0	0	0	0	1	0
21	6	0	1	7	1	0	0			0	1	1	0	0	1	0	0	0
21		0	1	7	0	0	0			0	1	1	0	0	1	0	0	0
37	3	0	1	7	0	0	1	1	0	1	0	1	0	0	0	0	1	0
37		0	1	7	0	0	1	1	0	1	0	1	0	0	0	0	1	0
37		0	1	7	0	0	1	1	0	1	0	1	0	0	0	0	1	0
31	3	0	1	7	1	0	0			0	1	1	0	0	0	0	1	0
31		0	1	7	1	0	0			0	1	1	0	0	0	0	1	0
26	4	0	1	7	0	0	0			0	1	0	1	0	0	0	0	1
17	3	0	1	7	0	0	0	1	0	1	0	0	1	0	0	0	0	1
26	2	0	1	7	1	0	0	0	1	0	1	1	0	0	0	0	0	1
24	3	0	1	7	1	0	0	1	0	1	0	1	0	0	0	1	0	0
18	2	0	1	7	0	0	0			0	1	1	0	0	1	0	0	0
19	3	0	1	7	0	0	0			0	1	1	0	0	0	1	0	0
26	4	0	1	7	0	1	0			0	1	1	0	0	0	1	0	0
26		0	1	7	1	0	0			0	1	1	0	0	0	1	0	0
33	3	0	1	7	0	1	0			0	1	1	0	0	0	0	1	0
21	4	0	1	7	0	0	0			0	1	1	0	0	0	0	0	1
28	3	0	1	15	0	1	0	1	0	1	0	1	0	0	0	1	0	0
28		0	1	15	1	0	0	1	0	1	0	1	0	0	0	1	0	0
26	3	0	1	15	1	0	0			0	1	1	0	0	0	0	1	0
25	4	0	1	15	1	0	0			0	1	1	0	0	0	1	0	0
21	9	0	1	15	0	0	0			0	1	1	0	0	0	1	0	0
28	1	0	1	15	0	1	0			0	1	1	0	0	1	0	0	0
28		0	1	15	1	0	0			0	1	1	0	0	1	0	0	0
23	4	0	1	15	1	0	0			0	1	0	1	0	0	0	0	1
23		0	1	15	0	0	0			0	1	0	1	0	0	0	0	1
19	3	0	1	15	0	0	0			0	1	1	0	0	0	0	0	1
21	4	0	1	15	1	0	0			0	1	1	0	0	0	0	0	1
21		0	1	15	0	0	0			0	1	1	0	0	0	0	0	1
21	4	0	1	15	1	0	0	1	0	1	0	1	0	0	0	1	0	0
21		0	1	15	0	0	0	1	0	1	0	1	0	0	0	1	0	0
21	3	0	1	15	1	0	0			0	1	1	0	0	0	1	0	0
21		0	1	15	0	0	0			0	1	1	0	0	0	1	0	0
32	3	0	1	15	0	1	0	1	0	1	0	1	0	0	0	0	0	1
29	1	0	1	15	0	1	0			0	1	1	0	0	0	0	1	0
29		0	1	15	1	0	0			0	1	1	0	0	0	0	1	0
24	5	0	1	15	1	0	0			0	1	1	0	0	0	1	0	0
24		0	1	15	1	0	0			0	1	1	0	0	0	1	0	0
28	3	0	1	15	0	1	0			0	1	1	0	0	0	0	0	1
28		0	1	15	1	0	0			0	1	1	0	0	0	0	0	1
27	3	0	1	15	0	0	1			0	1	1	0	0	1	0	0	0
27		0	1	15	0	0	1			0	1	1	0	0	1	0	0	0
27		0	1	15	0	1	0			0	1	1	0	0	1	0	0	0
45	5	0	1	15	0	0	1			0	1	1	0	0	0	0	1	0
34	3	0	1	15	0	0	1			0	0	1	0	0	0	0	1	0
34		0	1	15	0	1	0			0	0	1	0	0	0	0	1	0
36	2	0	1	15	0	0	1			0	1	1	0	0	0	1	0	0
36	5	0	1	15	0	0	1			0	1	1	0	0	0	1	0	0
36		0	1	15	0	1	0			0	1	1	0	0	0	1	0	0
20	3	0	1	15	0	0	0			0	1	1	0	0	0	0	0	1
26	4	0	1	15	1	0	0	1	0	1	0	0	1	0	0	0	0	1
26		0	1	15	0	0	0	1	0	1	0	0	1	0	0	0	0	1
22	4	0	1	15	0	0	0	1	0	1	0	1	0	0	0	0	0	1
26	3	0	1	15	1	0	0			0	1	0	1	0	0	0	1	0
26		0	1	15	1	0	0			0	1	0	1	0	0	0	1	0
27	3	0	1	15	0	1	0	1	0	1	0	1	0	0	0	1	0	0
27		0	1	15	1	0	0	1	0	1	0	1	0	0	0	1	0	0
25		0	1	15	1	0	0	0	0	0	0	0	1	0	0	0	0	1
32	3	0	1	24	0	1	0			0	1	1	0	0	0	0	0	0
32		0	1	24	0	1	0			0	1	1	0	0	0	0	0	0
27	4	0	1	24	0	1	0	1	0	1	0	1	0	0	0	1	0	0
27		0	1	24	0	1	0	1	0	1	0	1	0	0	0	1	0	0
38	3	0	1	24	0	0	1	1	0	0	0	0	0	0	1	0	0	0
32	3	0	1	24	0	1	0			0	1	1	0	0	1	0	0	0
32		0	1	24	1	0	0			0	1	1	0	0	1	0	0	0
38	1	0	1	24	0	0	1			0	1	1	0	0	0	1	0	0
38		0	1	24	0	0	1			0	1	1	0	0	0	1	0	0
41	2	0	1	24	0	0	1			0	1	1	0	0	0	1	0	0
41		0	1	24	0	0	1			0	1	1	0	0	0	1	0	0
21	4	0	1	24	1	0	0			0	1	1	0	0	0	0	0	0
21		0	1	24	0	0	0			0	1	1	0	0	0	0	0	0
46	3	0	1	24	0	0	1			0	1	1	0	0	0	0	1	0
46		0	1	24	0	0	1			0	1	1	0	0	0	0	1	0
21	4	0	1	24	1	0	0			0	1	1	0	0	0	0	0	0
29	3	0	1	24	0	1	0			0	1	0	0	0	1	0	0	0
18	3	0	1	24	0	0	0			0	1	1	0	0	1	0	0	0
19	3	0	1	24	0	0	0	1	0	1	0	1	0	0	0	0	0	0
23	3	0	1	24	0	0	0			0	1	1	0	0	1	0	0	0
41	5	0	1	24	0	0	1			0	1	1	0	0	0	0	0	0
49	4	0	1	24	0	0	1			0	1	1	0	0	0	0	1	0
21	3	0	1	24	1	0	0			0	1	1	0	0	1	0	0	0
25	1	0	1	24	1	0	0	1	0	1	0	0	0	0	0	1	0	0
25		0	1	24	1	0	0	1	0	1	0	0	0	0	0	1	0	0
17	2	0	1	24	0	0	0	1	0	1	0	1	0	0	0	1	0	0
35	4	0	1	21	0	1	0			0	1	0	0	0	0	0	0	1
33	3	0	1	21	1	0	0			0	1	0	1	0	0	0	0	1
27	4	0	1	21	1	0	0			0	1	0	0	0	0	0	1	0
19	6	0	1	21	0	0	0	1	0	1	0	1	0	0	0	0	0	0
29	4	0	1	21	0	0	1			0	1	0	0	0	0	0	1	0
29		0	1	21	0	1	0			0	1	0	0	0	0	0	1	0
29		0	1	21	0	1	0			0	1	0	0	0	0	0	1	0
18	6	0	1	4	0	0	0			0	1	0	0	0	1	0	0	0
35	0	0	1	4	0	1	0			0	1	0	0	0	1	0	0	0
35		0	1	4	1	0	0			0	1	0	0	0	1	0	0	0
30	4	0	1	4	0	1	0			0	1	1	0	0	0	1	0	0
20	3	0	1	4	0	0	0			0	1	1	0	0	1	0	0	0
38	4	0	1	4	0	0	1	1	0	1	0	0	0	0	0	0	0	0
43	4	0	1	4	0	1	0			0	1	1	0	0	0	0	0	0
43		0	1	4	0	1	0			0	1	1	0	0	0	0	0	0
28	3	0	0	4	0	1	0	1	0	1	0	1	0	0	0	0	0	0
28		0	0	4	0	1	0	1	0	1	0	1	0	0	0	0	0	0
30	4	0	1	4	1	0	0			0	1	1	0	0	0	1	0	0
30		0	1	4	1	0	0			0	1	1	0	0	0	1	0	0
25	0	0	1	4	1	0	0			0	1	1	0	0	0	0	0	0
25		0	1	4	1	0	0			0	1	1	0	0	0	0	0	0
25	7	0	1	4	1	0	0			0	1	1	0	0	0	0	0	0
20	4	0	1	4	1	0	0			0	1	1	0	0	0	1	0	0
20		0	1	4	0	0	0			0	1	1	0	0	0	1	0	0
23	3	0	1	4	1	0	0	1	0	1	0	1	0	0	0	1	0	0
23		0	1	4	0	0	0	1	0	1	0	1	0	0	0	1	0	0
33	4	0	1	25	0	1	0	1	0	1	0	0	0	0	0	0	1	0
36	5	0	1	25	0	1	0	1	0	1	0	0	0	0	0	0	1	0
23	3	0	1	25	1	0	0			0	1	1	0	0	0	0	0	0
23		0	1	25	1	0	0			0	1	1	0	0	0	0	0	0
42	1	0	0	25	0	0	1	0	0	0	0	1	0	0	0	0	0	0
42		0	0	25	0	1	0	0	0	0	0	1	0	0	0	0	0	0
36	3	0	1	25	0	0	1			0	1	0	0	0	1	0	0	0
36		0	1	25	0	0	1			0	1	0	0	0	1	0	0	0
24	3	0	1	25	1	0	0	1	0	1	0	1	0	0	1	0	0	0
26	3	0	1	25	1	0	0			0	1	1	0	0	0	0	0	0
26		0	1	25	0	0	0			0	1	1	0	0	0	0	0	0
20	4	0	1	25	0	0	0			0	1	1	0	0	0	0	0	0
33	4	0	1	25	1	0	0	0	0	0	0	1	0	0	0	0	1	0
26	3	0	0	25	1	0	0	1	0	1	0	1	0	0	0	0	0	0
26		0	0	25	1	0	0	1	0	1	0	1	0	0	0	0	0	0
25	3	0	1	25	1	0	0	1	0	1	0	0	0	0	0	1	0	0
25		0	1	25	0	0	0	1	0	1	0	0	0	0	0	1	0	0
21	3	0	1	25	1	0	0			0	1	1	0	0	0	0	1	0
21		0	1	25	0	0	0			0	1	1	0	0	0	0	1	0
30	3	0	1	25	0	1	0			0	1	0	0	0	0	0	0	1
30		0	1	25	1	0	0			0	1	0	0	0	0	0	0	1
28	2	0	1	25	0	1	0			0	1	1	0	0	0	0	0	0
28		0	1	25	1	0	0			0	1	1	0	0	0	0	0	0
31	3	0	1	25	0	1	0			0	1	1	0	0	0	1	0	0
19	4	0	1	25	0	0	0			0	1	1	0	0	0	0	1	0
27	2	0	1	25	0	1	0			0	1	1	0	0	0	0	1	0
27		0	1	25	0	1	0			0	1	1	0	0	0	0	1	0
28	3	0	1	25	1	0	0			0	1	1	0	0	0	0	0	0
32	4	0	1	25	0	1	0			0	1	1	0	0	0	0	0	0
35	3	0	1	25	0	0	1			0	1	0	0	0	1	0	0	0
35		0	1	25	0	1	0			0	1	0	0	0	1	0	0	0
17	5	0	1	25	0	0	0			0	1	1	0	0	1	0	0	0
48	3	0	1	25	0	0	1			0	1	0	0	0	0	0	0	0
20	3	0	1	25	0	0	0	1	0	1	0	0	0	0	1	0	0	0
24	4	0	0	25	1	0	0	0	1	1	0	1	0	0	1	0	0	0
24		0	0	25	1	0	0	0	1	1	0	1	0	0	1	0	0	0
32	4	0	0	25	0	1	0	1	0	0	0	1	0	0	1	0	0	0
32		0	0	25	1	0	0	1	0	0	0	1	0	0	1	0	0	0
44	6	0	0	25	0	0	1	0	1	1	0	0	0	0	0	1	0	0
28	4	0	1	25	1	0	0			0	1	0	0	0	1	0	0	0
20	3	0	1	25	0	0	0			0	1	0	0	0	0	0	0	0
31	6	0	1	25	0	1	0			0	1	0	0	0	1	0	0	0
31		0	1	25	0	1	0			0	1	0	0	0	1	0	0	0
27	7	0	1	2	1	0	0			0	1	1	0	0	0	0	0	1
47	3	0	1	2	0	0	1			0	1	1	0	0	0	0	0	1
37	4	0	1	2	0	0	1			0	1	1	0	0	0	0	0	1
37		0	1	2	0	1	0			0	1	1	0	0	0	0	0	1
25	5	0	1	2	1	0	0			0	1	0	1	0	1	0	0	0
26	3	0	1	2	1	0	0	0	1	1	0	1	0	0	0	0	0	1
42	4	0	1	2	0	0	1	1	0	1	0	0	0	0	0	0	1	0
42		0	1	2	0	0	1	1	0	1	0	0	0	0	0	0	1	0
40	2	0	1	2	0	0	1			0	1	1	0	0	0	0	1	0
40		0	1	2	0	0	1			0	1	1	0	0	0	0	1	0
40		0	1	2	0	0	1			0	1	1	0	0	0	0	1	0
27	2	0	1	24	1	0	0	1	0	1	0	1	0	0	0	0	0	1
27		0	1	24	0	0	0	1	0	1	0	1	0	0	0	0	0	1
41	3	1	1	24	0	0	1			0	1	0	0	0	0	0	0	0
41		1	1	24	0	0	1			0	1	0	0	0	0	0	0	0
41		1	1	24	0	0	1			0	1	0	0	0	0	0	0	0
26	4	0	1	24	1	0	0			0	1	1	0	0	1	0	0	0
26		0	1	24	1	0	0			0	1	1	0	0	1	0	0	0
23	3	0	1	24	1	0	0			0	1	0	0	0	0	1	0	0
23		0	1	24	0	0	0			0	1	0	0	0	0	1	0	0
25	2	0	1	24	0	1	0			0	1	1	0	0	1	0	0	0
25		0	1	24	1	0	0			0	1	1	0	0	1	0	0	0
22	3	0	1	24	1	0	0			0	1	1	0	0	0	1	0	0
22		0	1	24	1	0	0			0	1	1	0	0	0	1	0	0
33	3	0	1	24	0	0	1	1	0	1	0	1	0	0	0	0	0	0
33		0	1	24	0	1	0	1	0	1	0	1	0	0	0	0	0	0
40	3	0	1	24	0	0	1	1	0	1	0	0	0	0	0	0	0	0
40		0	1	24	0	0	1	1	0	1	0	0	0	0	0	0	0	0
23	3	0	1	24	1	0	0	1	0	1	0	1	0	0	0	1	0	0
23		0	1	24	1	0	0	1	0	1	0	1	0	0	0	1	0	0
29	5	0	1	24	0	1	0			0	1	1	0	0	0	0	0	0
29		0	1	24	1	0	0			0	1	1	0	0	0	0	0	0
27	4	0	1	24	1	0	0			0	1	1	0	0	0	1	0	0
34	3	0	1	24	0	0	1			0	1	1	0	0	0	0	0	0
34		0	1	24	0	1	0			0	1	1	0	0	0	0	0	0
30	3	0	1	24	0	1	0			0	1	0	0	0	0	0	0	0
31	2	0	1	24	0	1	0			0	1	1	0	0	1	0	0	0
36	2	0	1	24	0	0	1			0	1	1	0	0	1	0	0	0
36		0	1	24	0	1	0			0	1	1	0	0	1	0	0	0
19	3	0	1	24	0	0	0			0	1	1	0	0	1	0	0	0
23	2	0	1	24	1	0	0			0	1	1	0	0	0	0	0	0
22	5	0	1	4	0	0	0	1	0	1	0	1	0	0	1	0	0	0
27	5	0	1	4	0	1	0	1	0	1	0	1	0	0	0	0	1	0
27		0	1	4	1	0	0	1	0	1	0	1	0	0	0	0	1	0
22	3	0	1	4	0	0	0			0	1	1	0	0	1	0	0	0
26	4	0	1	4	1	0	0			0	1	1	0	0	0	0	0	0
22	4	0	1	4	1	0	0			0	1	1	0	0	1	0	0	0
22		0	1	4	0	0	0			0	1	1	0	0	1	0	0	0
28	3	0	1	4	1	0	0			0	1	1	0	0	0	1	0	0
21	3	0	0	4	1	0	0	1	0	0	0	1	0	0	1	0	0	0
21		0	0	4	0	0	0	1	0	0	0	1	0	0	1	0	0	0
19	3	0	1	4	0	0	0			0	1	1	0	0	1	0	0	0
40	3	0	1	4	0	1	0	0	1	0	1	1	0	0	0	1	0	0
40		0	1	4	0	1	0	0	1	0	1	1	0	0	0	1	0	0
20	3	0	1	4	1	0	0	1	0	0	0	1	0	0	0	1	0	0
20		0	1	4	0	0	0	1	0	0	0	1	0	0	0	1	0	0
30	3	0	1	4	1	0	0			0	1	1	0	0	1	0	0	0
36	5	0	1	4	0	1	0	0	1	1	0	1	0	0	1	0	0	0
34	4	0	1	4	0	1	0			0	1	0	0	0	0	0	0	0
19	7	0	1	4	0	0	0			0	1	1	0	0	0	0	0	0
27	5	0	1	4	1	0	0	0	1	0	1	0	1	0	1	0	0	0
27		0	1	4	0	0	0	0	1	0	1	0	1	0	1	0	0	0
31	3	0	1	4	0	1	0			0	1	1	0	0	0	0	0	1
39	4	0	1	18	0	1	0			0	1	1	0	0	0	0	1	0
32	3	0	1	18	0	0	1			0	1	0	0	0	0	0	1	0
32		0	1	18	0	1	0			0	1	0	0	0	0	0	1	0
32	3	0	1	18	1	0	0			0	1	1	0	0	0	0	1	0
23	0	0	1	18	0	1	0			0	1	1	0	0	0	0	1	0
23		0	1	18	1	0	0			0	1	1	0	0	0	0	1	0
23		0	1	18	1	0	0			0	1	1	0	0	0	0	1	0
22	4	0	1	18	1	0	0	1	0	1	0	1	0	0	0	1	0	0
22		0	1	18	0	0	0	1	0	1	0	1	0	0	0	1	0	0
22	3	0	1	18	0	0	0			0	1	1	0	0	0	0	1	0
21	3	0	1	18	1	0	0			0	1	1	0	0	0	0	0	1
24	2	0	1	18	1	0	0			0	1	0	1	0	0	0	0	1
22	3	0	1	18	0	0	0	1	0	1	0	0	1	0	0	0	0	1
32	3	0	1	18	0	1	0			0	1	1	0	0	0	0	1	0
32		0	1	18	0	1	0			0	1	1	0	0	0	0	1	0
24	4	0	1	18	1	0	0	1	0	1	0	1	0	0	0	0	0	0
24		0	1	18	1	0	0	1	0	1	0	1	0	0	0	0	0	0
34	5	0	1	18	0	0	1			0	1	1	0	0	0	0	0	1
34		0	1	18	0	1	0			0	1	1	0	0	0	0	0	1
30	5	0	1	18	0	1	0			0	1	0	0	0	0	0	1	0
32	4	0	1	18	0	1	0			0	1	1	0	0	0	0	0	0
32		0	1	18	1	0	0			0	1	1	0	0	0	0	0	0
30	5	0	1	18	0	1	0			0	1	1	0	0	0	1	0	0
32	2	0	1	18	0	1	0	1	0	1	0	1	0	0	0	0	0	1
31	3	0	1	18	0	0	1			0	1	0	0	0	1	0	0	0
31		0	1	18	0	1	0			0	1	0	0	0	1	0	0	0
32	3	0	1	4	1	0	0			0	1	0	0	0	1	0	0	0
21	6	0	1	4	0	0	0	1	0	1	0	1	0	0	0	0	0	0
25	6	0	1	4	1	0	0	1	0	1	0	1	0	0	1	0	0	0
37	1	0	1	4	0	1	0			0	1	1	0	0	0	1	0	0
37		0	1	4	0	1	0			0	1	1	0	0	0	1	0	0
28	4	0	1	4	0	1	0			0	1	1	0	0	1	0	0	0
28		0	1	4	1	0	0			0	1	1	0	0	1	0	0	0
25	4	0	1	4	0	1	0			0	1	1	0	0	0	0	0	0
25		0	1	4	1	0	0			0	1	1	0	0	0	0	0	0
31	4	0	1	4	0	1	0	1	0	1	0	1	0	0	1	0	0	0
28	5	0	1	4	0	1	0			0	1	1	0	0	1	0	0	0
22	5	0	1	4	1	0	0			0	1	0	0	0	0	0	0	0
32	3	0	1	4	1	0	0	1	0	1	0	1	0	0	1	0	0	0
27	3	0	1	4	1	0	0	1	0	1	0	0	1	0	0	1	0	0
27		0	1	4	0	0	0	1	0	1	0	0	1	0	0	1	0	0
33	3	0	1	4	0	1	0	1	0	1	0	1	0	0	0	0	0	0
36	4	0	1	3	0	0	1			0	1	1	0	0	0	0	0	0
36		0	1	3	0	0	1			0	1	1	0	0	0	0	0	0
36		0	1	3	0	1	0			0	1	1	0	0	0	0	0	0
35	3	0	1	3	0	0	1	0	1	0	1	0	0	0	0	0	0	0
35		0	1	3	0	0	1	0	1	0	1	0	0	0	0	0	0	0
19	3	0	1	3	0	0	0			0	1	1	0	0	0	0	1	0
30	4	0	1	3	0	0	0	1	0	1	0	0	1	0	0	1	0	0
28	2	0	1	3	0	1	0	1	0	1	0	1	0	0	1	0	0	0
32	5	0	1	3	0	0	1			0	1	1	0	0	1	0	0	0
32		0	1	3	0	1	0			0	1	1	0	0	1	0	0	0
21	3	0	0	3	1	0	0	1	0	0	0	0	1	0	0	0	0	0
21		0	0	3	0	0	0	1	0	0	0	0	1	0	0	0	0	0
19	5	0	1	3	1	0	0	1	0	1	0	1	0	0	0	0	0	1
19		0	1	3	0	0	0	1	0	1	0	1	0	0	0	0	0	1
28	4	0	1	3	1	0	0			0	1	1	0	0	0	1	0	0
25	4	0	1	3	0	1	0			0	1	0	1	0	0	1	0	0
25		0	1	3	1	0	0			0	1	0	1	0	0	1	0	0
25		0	1	3	1	0	0			0	1	0	1	0	0	1	0	0
35	8	0	0	3	0	0	1	1	0	1	0	0	1	0	0	0	1	0
19	3	0	1	3	1	0	0			0	1	1	0	0	1	0	0	0
19		0	1	3	0	0	0			0	1	1	0	0	1	0	0	0
35	2	0	1	3	0	0	1			0	1	1	0	0	0	0	1	0
22	3	0	1	3	1	0	0			0	1	1	0	0	1	0	0	0
22		0	1	3	0	0	0			0	1	1	0	0	1	0	0	0
25	6	0	1	3	1	0	0			0	1	1	0	0	0	1	0	0
25		0	1	3	0	0	0			0	1	1	0	0	0	1	0	0
25	6	0	1	3	1	0	0	1	0	1	0	1	0	0	0	0	0	0
25	5	0	1	3	1	0	0			0	1	1	0	0	1	0	0	0
30	4	0	1	3	0	1	0			0	1	0	1	0	0	0	0	1
35	4	0	1	5	0	0	1			0	1	1	0	0	0	0	1	0
35		0	1	5	0	0	1			0	1	1	0	0	0	0	1	0
40	2	0	1	5	0	0	1	0	1	1	0	0	0	0	0	0	0	0
40		0	1	5	0	0	1	0	1	1	0	0	0	0	0	0	0	0
25	3	0	1	5	1	0	0			0	1	1	0	0	1	0	0	0
25		0	1	5	0	0	0			0	1	1	0	0	1	0	0	0
26		0	1	5	0	0	0			0	1	1	0	0	0	0	0	0
24	3	0	1	5	1	0	0	0	1	0	1	1	0	0	0	0	0	0
24		0	1	5	1	0	0	0	1	0	1	1	0	0	0	0	0	0
23	3	0	1	5	1	0	0			0	1	1	0	0	0	1	0	0
23		0	1	5	1	0	0			0	1	1	0	0	0	1	0	0
20	3	0	0	5	0	0	0	1	0	0	0	1	0	0	1	0	0	0
23	5	0	1	5	1	0	0			0	1	1	0	0	0	0	0	0
23		0	1	5	0	0	0			0	1	1	0	0	0	0	0	0
25	6	0	1	5	0	0	0			0	1	0	0	0	0	1	0	0
35	4	0	1	5	0	0	1	1	0	1	0	1	0	0	0	0	0	0
35		0	1	5	0	0	1	1	0	1	0	1	0	0	0	0	0	0
24	3	0	1	5	0	1	0			0	1	1	0	0	0	0	0	0
24		0	1	5	1	0	0			0	1	1	0	0	0	0	0	0
26	2	0	1	5	1	0	0			0	1	1	0	0	0	1	0	0
26		0	1	5	1	0	0			0	1	1	0	0	0	1	0	0
29	3	0	1	5	0	1	0			0	1	1	0	0	0	0	0	0
29		0	1	5	0	1	0			0	1	1	0	0	0	0	0	0
28	3	0	1	5	0	0	1			0	1	0	0	0	0	0	0	0
28		0	1	5	0	1	0			0	1	0	0	0	0	0	0	0
30	2	0	1	5	0	0	1			0	1	0	0	0	1	0	0	0
30		0	1	5	0	0	1			0	1	0	0	0	1	0	0	0
30		0	1	5	0	0	1			0	1	0	0	0	1	0	0	0
35	6	0	1	5	0	1	0	0	1	1	0	1	0	0	0	1	0	0
35	4	0	1	5	0	0	1			0	1	1	0	0	0	0	1	0
28	2	0	1	5	0	0	1	0	1	1	0	1	0	0	0	0	1	0
28		0	1	5	0	1	0	0	1	1	0	1	0	0	0	0	1	0
23	3	0	1	29	1	0	0	1	0	1	0	1	0	0	1	0	0	0
29	4	0	1	29	0	1	0			0	1	0	0	0	0	1	0	0
23	3	0	1	29	1	0	0	1	0	1	0	1	0	0	0	1	0	0
23		0	1	29	1	0	0	1	0	1	0	1	0	0	0	1	0	0
32	3	0	1	29	0	1	0			0	1	1	0	0	0	0	1	0
32		0	1	29	0	1	0			0	1	1	0	0	0	0	1	0
22	4	0	1	29	1	0	0			0	1	1	0	0	0	1	0	0
22		0	1	29	0	0	0			0	1	1	0	0	0	1	0	0
21	4	0	1	29	0	0	0			0	1	0	1	0	0	0	1	0
29	3	0	1	29	0	1	0			0	1	0	0	0	0	0	0	0
24	3	0	1	29	1	0	0			0	1	0	1	0	0	0	1	0
24		0	1	29	1	0	0			0	1	0	1	0	0	0	1	0
20	4	0	1	29	0	0	0			0	1	1	0	0	0	1	0	0
26	2	0	1	29	1	0	0			0	1	1	0	0	1	0	0	0
26		0	1	29	1	0	0			0	1	1	0	0	1	0	0	0
21	3	0	1	29	0	0	0			0	1	1	0	0	1	0	0	0
24	5	0	1	29	1	0	0			0	1	1	0	0	0	1	0	0
24		0	1	29	1	0	0			0	1	1	0	0	0	1	0	0
20	3	0	1	29	0	0	0			0	1	1	0	0	0	1	0	0
45	4	0	1	29	0	0	1	1	0	1	0	0	0	0	0	0	0	0
22	9	0	1	29	1	0	0			0	1	1	0	0	0	0	0	0
21	2	0	1	29	0	0	0	0	0	0	0	0	1	0	0	0	1	0
28	2	0	1	27	0	1	0			0	1	1	0	0	0	0	0	1
28		0	1	27	1	0	0			0	1	1	0	0	0	0	0	1
25	3	0	1	27	1	0	0			0	1	1	0	0	0	0	1	0
25		0	1	27	1	0	0			0	1	1	0	0	0	0	1	0
26	3	0	1	27	1	0	0			0	1	1	0	0	0	0	0	1
32	2	0	1	27	0	1	0	0	1	0	1	0	1	0	0	0	0	1
32		0	1	27	0	1	0	0	1	0	1	0	1	0	0	0	0	1
22	5	0	1	27	1	0	0			0	1	0	1	0	0	0	1	0
22		0	1	27	0	0	0			0	1	0	1	0	0	0	1	0
22	2	0	0	27	1	0	0	1	0	0	0	1	0	0	0	0	1	0
22		0	0	27	0	0	0	1	0	0	0	1	0	0	0	0	1	0
26	2	0	1	27	1	0	0	1	0	1	0	1	0	0	0	1	0	0
27	3	0	1	27	0	1	0	0	1	1	0	1	0	0	0	0	0	1
35	4	0	1	13	0	0	1			0	1	1	0	0	0	0	1	0
35		0	1	13	0	0	1			0	1	1	0	0	0	0	1	0
30	2	0	1	13	1	0	0			0	1	1	0	0	0	0	1	0
39	3	0	1	13	0	0	1			0	1	1	0	0	0	0	1	0
39		0	1	13	0	0	1			0	1	1	0	0	0	0	1	0
36	3	0	1	13	1	0	0	1	0	0	0	1	0	0	0	0	0	1
41	6	0	1	13	0	0	1	0	1	1	0	1	0	0	0	0	0	1
20	3	0	1	13	1	0	0			0	1	1	0	0	1	0	0	0
20		0	1	13	0	0	0			0	1	1	0	0	1	0	0	0
20	1	0	1	13	1	0	0	1	0	1	0	1	0	0	1	0	0	0
20		0	1	13	0	0	0	1	0	1	0	1	0	0	1	0	0	0
21	3	0	1	13	0	0	0			0	1	1	0	0	0	0	1	0
24	4	0	1	13	1	0	0			0	1	1	0	0	0	0	0	0
24		0	1	13	1	0	0			0	1	1	0	0	0	0	0	0
26	3	0	0	13	1	0	0	1	0	1	0	1	0	0	0	1	0	0
26		0	0	13	1	0	0	1	0	1	0	1	0	0	0	1	0	0
30	1	0	1	13	0	1	0			0	1	1	0	0	1	0	0	0
23	4	0	1	13	1	0	0			0	1	1	0	0	0	0	1	0
23		0	1	13	0	0	0			0	1	1	0	0	0	0	1	0
22	2	0	1	13	1	0	0	1	0	1	0	1	0	0	0	1	0	0
22		0	1	13	0	0	0	1	0	1	0	1	0	0	0	1	0	0
29	3	0	0	13	0	1	0	1	0	0	0	1	0	0	0	0	1	0
27	3	0	1	13	0	1	0			0	1	1	0	0	0	0	0	1
27		0	1	13	0	1	0			0	1	1	0	0	0	0	0	1
27		0	1	13	1	0	0			0	1	1	0	0	0	0	0	1
27	4	0	1	13	0	1	0			0	1	1	0	0	0	0	1	0
27		0	1	13	0	1	0			0	1	1	0	0	0	0	1	0
34	3	0	1	13	0	0	1			0	1	1	0	0	0	0	0	1
34		0	1	13	0	0	1			0	1	1	0	0	0	0	0	1
23	4	0	1	13	0	0	0			0	1	1	0	0	1	0	0	0
27	3	0	1	13	0	1	0	1	0	1	0	1	0	0	0	0	1	0
27		0	1	13	1	0	0	1	0	1	0	1	0	0	0	0	1	0
18	2	0	1	13	0	0	0			0	1	1	0	0	1	0	0	0
37	4	0	0	13	0	1	0	1	0	1	0	1	0	0	0	0	1	0
25	1	0	1	13	1	0	0	1	0	1	0	1	0	0	0	0	1	0
25		0	1	13	1	0	0	1	0	1	0	1	0	0	0	0	1	0
24	4	0	1	18	1	0	0			0	1	0	0	0	0	1	0	0
24		0	1	18	1	0	0			0	1	0	0	0	0	1	0	0
31	3	0	1	18	0	1	0			0	1	1	0	0	1	0	0	0
24	4	0	1	18	0	1	0			0	1	1	0	0	1	0	0	0
24		0	1	18	0	1	0			0	1	1	0	0	1	0	0	0
24		0	1	18	1	0	0			0	1	1	0	0	1	0	0	0
40	4	0	1	18	0	1	0	1	0	1	0	1	0	0	0	1	0	0
36	3	0	1	18	0	1	0			0	1	1	0	0	0	0	1	0
36		0	1	18	0	1	0			0	1	1	0	0	0	0	1	0
24	3	0	1	18	1	0	0	1	0	1	0	0	1	0	0	0	1	0
25	4	0	1	18	1	0	0			0	1	0	1	0	0	0	1	0
25		0	1	18	1	0	0			0	1	0	1	0	0	0	1	0
26	3	0	1	18	1	0	0	1	0	1	0	0	0	0	1	0	0	0
26		0	1	18	1	0	0	1	0	1	0	0	0	0	1	0	0	0
29	3	0	1	18	1	0	0			0	1	1	0	0	1	0	0	0
29		0	1	18	1	0	0			0	1	1	0	0	1	0	0	0
18	3	0	1	18	0	0	0			0	1	1	0	0	0	1	0	0
38	2	0	1	18	0	0	1			0	1	1	0	0	0	0	0	0
38	2	0	1	18	0	1	0			0	1	0	0	0	0	0	1	0
38		0	1	18	0	1	0			0	1	0	0	0	0	0	1	0
26	3	0	1	18	1	0	0			0	1	1	0	0	0	0	0	0
26		0	1	18	1	0	0			0	1	1	0	0	0	0	0	0
31	3	0	1	18	0	0	1			0	1	1	0	0	0	0	0	0
31		0	1	18	0	0	1			0	1	1	0	0	0	0	0	0
30	2	0	1	18	0	1	0			0	1	1	0	0	1	0	0	0
26	2	0	1	18	1	0	0			0	1	0	1	0	0	1	0	0
30	3	0	1	18	1	0	0			0	1	1	0	0	0	1	0	0
17	3	0	1	19	0	0	0			0	1	1	0	0	0	0	0	0
35	4	0	1	19	0	0	1			0	1	0	0	0	1	0	0	0
35		0	1	19	0	0	1			0	1	0	0	0	1	0	0	0
28	3	0	1	19	1	0	0			0	1	0	1	0	0	1	0	0
28		0	1	19	0	0	0			0	1	0	1	0	0	1	0	0
37	3	0	1	19	0	0	1			0	1	1	0	0	0	1	0	0
33	4	0	1	19	0	1	0	1	0	1	0	0	0	0	0	0	0	0
36	3	0	1	19	0	0	1	1	0	1	0	1	0	0	0	1	0	0
36		0	1	19	0	0	1	1	0	1	0	1	0	0	0	1	0	0
24	2	0	1	19	1	0	0			0	1	0	1	0	1	0	0	0
24		0	1	19	1	0	0			0	1	0	1	0	1	0	0	0
24		0	1	19	0	0	0			0	1	0	1	0	1	0	0	0
32	3	0	1	19	0	1	0	1	0	1	0	1	0	0	0	1	0	0
32		0	1	19	1	0	0	1	0	1	0	1	0	0	0	1	0	0
27	4	0	1	19	0	1	0			0	1	0	0	0	0	0	0	0
27		0	1	19	1	0	0			0	1	0	0	0	0	0	0	0
24	3	0	1	19	0	0	0	1	0	1	0	0	1	0	0	0	1	0
22	3	0	1	19	0	0	0	0	1	1	0	0	1	0	0	0	1	0
38	5	0	1	19	0	0	1			0	1	0	0	0	1	0	0	0
38		0	1	19	0	0	1			0	1	0	0	0	1	0	0	0
17	4	0	1	19	0	0	0			0	1	1	0	0	1	0	0	0
42	4	0	1	19	0	0	1			0	1	0	0	0	0	0	0	0
42		0	1	19	0	0	1			0	1	0	0	0	0	0	0	0
35	6	0	1	19	0	0	1	1	0	1	0	1	0	0	0	0	1	0
25	3	0	1	19	1	0	0			0	1	1	0	0	0	1	0	0
25		0	1	19	1	0	0			0	1	1	0	0	0	1	0	0
39	5	0	1	19	0	0	1	0	1	1	0	0	0	0	0	0	1	0
31	6	0	1	8	0	1	0			0	1	1	0	0	0	1	0	0
31		0	1	8	0	1	0			0	1	1	0	0	0	1	0	0
32		0	1	8	0	1	0			0	1	1	0	0	1	0	0	0
24	4	0	1	8	0	0	0			0	1	1	0	0	0	1	0	0
29	4	0	1	8	0	1	0			0	1	1	0	0	1	0	0	0
32	4	0	1	8	0	1	0	0	1	1	0	1	0	0	1	0	0	0
37	4	0	1	8	0	0	1			0	1	0	0	0	0	0	0	1
23	4	0	1	8	1	0	0			0	1	1	0	0	0	0	0	0
23		0	1	8	1	0	0			0	1	1	0	0	0	0	0	0
36	4	0	1	8	1	0	0			0	1	1	0	0	1	0	0	0
25	3	0	1	8	1	0	0			0	1	1	0	0	1	0	0	0
25		0	1	8	1	0	0			0	1	1	0	0	1	0	0	0
36	4	0	1	8	1	0	0	0	1	1	0	0	1	0	0	0	0	1
36	6	0	1	8	0	0	1			0	1	0	0	0	0	0	0	0
26	6	0	1	8	1	0	0			0	1	1	0	0	0	0	0	0
24	3	0	1	8	0	0	0	1	0	1	0	1	0	0	0	0	0	0
26	4	0	1	8	1	0	0			0	1	0	1	0	0	1	0	0
28	5	0	1	8	1	0	0			0	1	0	1	0	0	0	1	0
31	3	0	1	8	0	1	0			0	1	1	0	0	0	1	0	0
31		0	1	8	0	1	0			0	1	1	0	0	0	1	0	0
25	3	0	1	8	1	0	0			0	1	1	0	0	0	0	0	0
25		0	1	8	1	0	0			0	1	1	0	0	0	0	0	0
46	4	0	1	8	0	0	1			0	1	0	0	0	0	0	0	1
40	6	0	1	8	0	0	1			0	1	1	0	0	0	0	1	0
36	2	0	1	1	1	0	0			0	1	0	0	0	1	0	0	0
32	4	0	1	1	0	1	0			0	1	0	0	0	1	0	0	0
36	3	0	1	1	0	1	0			0	1	0	1	0	0	0	1	0
20	4	0	1	1	0	0	0			0	1	1	0	0	0	0	1	0
27	4	0	1	1	0	1	0			0	1	1	0	0	0	0	0	0
27		0	1	1	1	0	0			0	1	1	0	0	0	0	0	0
42	4	0	1	1	0	1	0			0	1	1	0	0	1	0	0	0
36	5	0	1	1	0	1	0			0	1	1	0	0	0	1	0	0
37	3	0	1	1	1	0	0	1	0	1	0	1	0	0	0	1	0	0
23	2	0	1	1	1	0	0			0	1	1	0	0	0	0	0	0
23		0	1	1	0	0	0			0	1	1	0	0	0	0	0	0
30	2	0	1	1	0	1	0	1	0	1	0	1	0	0	0	1	0	0
30		0	1	1	1	0	0	1	0	1	0	1	0	0	0	1	0	0
29	3	0	1	1	0	1	0			0	1	1	0	0	0	0	0	0
22	5	0	1	1	1	0	0			0	1	1	0	0	0	0	1	0
26	3	0	1	1	1	0	0	1	0	1	0	0	1	0	0	0	0	0
26		0	1	1	0	0	0	1	0	1	0	0	1	0	0	0	0	0
28	4	0	1	1	1	0	0			0	1	1	0	0	0	0	1	0
28		0	1	1	1	0	0			0	1	1	0	0	0	0	1	0
27	5	0	1	27	0	1	0	1	0	1	0	1	0	0	1	0	0	0
27		0	1	27	0	1	0	1	0	1	0	1	0	0	1	0	0	0
27		0	1	27	1	0	0	1	0	1	0	1	0	0	1	0	0	0
37	0	0	1	27	0	0	1			0	1	0	0	0	0	1	0	0
30	3	0	1	27	0	1	0			0	1	1	0	0	0	0	1	0
30		0	1	27	0	1	0			0	1	1	0	0	0	0	1	0
26	7	0	1	27	0	1	0			0	1	1	0	0	0	1	0	0
21	3	0	1	27	0	0	0			0	1	1	0	0	0	0	1	0
27	3	0	1	27	0	1	0			0	1	1	0	0	0	0	0	0
27		0	1	27	1	0	0			0	1	1	0	0	0	0	0	0
32	3	0	1	27	0	1	0			0	1	1	0	0	0	0	1	0
32		0	1	27	0	1	0			0	1	1	0	0	0	0	1	0
19	3	0	1	27	0	0	0			0	1	1	0	0	0	1	0	0
29	0	0	1	27	0	1	0			0	1	1	0	0	0	0	1	0
20	2	0	1	27	0	0	0			0	1	1	0	0	0	0	1	0
42	4	0	1	27	0	0	1			0	1	1	0	0	1	0	0	0
30	3	0	1	27	0	1	0	0	1	1	0	1	0	0	0	0	1	0
30		0	1	27	0	1	0	0	1	1	0	1	0	0	0	0	1	0
30		0	1	27	1	0	0	0	1	1	0	1	0	0	0	0	1	0
46	3	0	1	27	0	0	1	1	0	1	0	0	0	0	1	0	0	0
20	3	0	1	27	1	0	0			0	1	1	0	0	0	0	1	0
20		0	1	27	0	0	0			0	1	1	0	0	0	0	1	0
19	3	0	1	27	0	0	0	1	0	1	0	1	0	0	1	0	0	0
26	3	0	1	27	0	0	1	1	0	1	0	1	0	0	0	0	0	0
26		0	1	27	0	1	0	1	0	1	0	1	0	0	0	0	0	0
26		0	1	27	0	1	0	1	0	1	0	1	0	0	0	0	0	0
22	3	0	0	27	1	0	0	1	0	1	0	1	0	0	0	0	1	0
22		0	0	27	0	0	0	1	0	1	0	1	0	0	0	0	1	0
24	6	0	1	27	0	1	0			0	1	1	0	0	1	0	0	0
24		0	1	27	1	0	0			0	1	1	0	0	1	0	0	0
20	3	0	1	27	0	0	0			0	1	1	0	0	1	0	0	0
26	3	0	1	27	1	0	0	1	0	0	0	1	0	0	0	0	1	0
26		0	1	27	1	0	0	1	0	0	0	1	0	0	0	0	1	0
26		0	1	27	0	0	0	1	0	0	0	1	0	0	0	0	1	0
33	4	0	1	27	0	0	1			0	1	0	0	0	1	0	0	0
33		0	1	27	0	0	1			0	1	0	0	0	1	0	0	0
31	2	0	1	27	0	1	0			0	1	1	0	0	0	0	1	0
31		0	1	27	0	1	0			0	1	1	0	0	0	0	1	0
27	3	0	1	24	1	0	0			0	1	1	0	0	0	0	0	0
30	3	0	1	24	0	1	0	1	0	1	0	0	0	0	0	0	0	0
30		0	1	24	1	0	0	1	0	1	0	0	0	0	0	0	0	0
39	3	0	1	24	0	0	1	1	0	1	0	1	0	0	0	1	0	0
37	4	0	1	24	0	0	1			0	1	1	0	0	0	0	0	0
26	3	0	1	24	0	0	1			0	1	0	0	0	0	0	0	0
26		0	1	24	0	1	0			0	1	0	0	0	0	0	0	0
32	3	0	1	24	1	0	0	1	0	1	0	1	0	0	1	0	0	0
26	3	0	1	24	0	1	0			0	1	1	0	0	0	0	0	0
28		0	1	24	0	1	0			0	1	1	0	0	0	0	0	0
23	2	0	1	24	0	1	0			0	1	0	0	0	0	0	0	0
23		0	1	24	1	0	0			0	1	0	0	0	0	0	0	0
23		0	1	24	1	0	0			0	1	0	0	0	0	0	0	0
38	3	0	1	24	0	0	1			0	1	1	0	0	0	0	0	0
31	3	0	1	24	0	0	1			0	1	1	0	0	0	0	0	0
31		0	1	24	0	1	0			0	1	1	0	0	0	0	0	0
31		0	1	24	0	1	0			0	1	1	0	0	0	0	0	0
21	4	0	1	24	1	0	0			0	1	1	0	0	0	1	0	0
21		0	1	24	0	0	0			0	1	1	0	0	0	1	0	0
37	3	0	1	24	0	0	1	0	0	0	0	0	0	0	0	0	0	0
20	3	0	1	24	1	0	0	1	0	1	0	1	0	0	1	0	0	0
20		0	1	24	0	0	0	1	0	1	0	1	0	0	1	0	0	0
26	4	0	1	24	1	0	0			0	1	1	0	0	0	1	0	0
26		0	1	24	0	0	0			0	1	1	0	0	0	1	0	0
33	2	0	1	24	0	1	0	1	0	1	0	1	0	0	0	0	0	0
37	3	0	1	12	0	0	1			0	1	1	0	0	1	0	0	0
37		0	1	12	0	0	1			0	1	1	0	0	1	0	0	0
18	3	0	1	12	0	0	0	1	0	1	0	1	0	0	0	0	1	0
20	4	0	1	12	0	0	0			0	1	0	1	0	0	1	0	0
23	3	0	1	12	1	0	0			0	1	0	1	0	0	1	0	0
23		0	1	12	0	0	0			0	1	0	1	0	0	1	0	0
17	2	0	1	12	0	0	0			0	1	0	1	0	0	0	1	0
29	3	0	1	12	0	1	0			0	1	1	0	0	0	0	0	0
29		0	1	12	0	1	0			0	1	1	0	0	0	0	0	0
30	3	0	1	12	0	1	0			0	1	1	0	0	0	0	1	0
19	5	0	1	12	1	0	0			0	1	1	0	0	1	0	0	0
19		0	1	12	0	0	0			0	1	1	0	0	1	0	0	0
24	2	0	1	12	0	1	0			0	1	1	0	0	0	0	0	1
24		0	1	12	1	0	0			0	1	1	0	0	0	0	0	1
24		0	1	12	1	0	0			0	1	1	0	0	0	0	0	1
36	5	0	1	12	0	0	1			0	1	1	0	0	0	0	0	1
29	3	0	1	12	0	0	1	0	1	1	0	0	0	0	0	0	0	0
29		0	1	12	0	0	1	0	1	1	0	0	0	0	0	0	0	0
29		0	1	12	0	1	0	0	1	1	0	0	0	0	0	0	0	0
44	2	0	1	12	0	1	0			0	1	1	0	0	0	0	1	0
27	0	0	1	12	0	1	0	1	0	1	0	1	0	0	0	0	0	0
40	5	0	1	12	0	0	1			0	1	1	0	0	0	0	0	1
25	3	0	1	12	0	1	0			0	1	1	0	0	0	1	0	0
25		0	1	12	1	0	0			0	1	1	0	0	0	1	0	0
31	2	0	1	12	0	0	1	1	0	1	0	1	0	0	0	1	0	0
31		0	1	12	0	0	1	1	0	1	0	1	0	0	0	1	0	0
29	4	0	1	12	1	0	0			0	1	0	1	0	0	1	0	0
22	3	0	1	12	1	0	0	1	0	1	0	1	0	0	0	1	0	0
22		0	1	12	0	0	0	1	0	1	0	1	0	0	0	1	0	0
40	3	0	1	26	0	0	1	1	0	1	0	0	0	0	0	0	1	0
25	3	0	1	26	1	0	0			0	1	1	0	0	0	0	1	0
36	4	0	1	26	0	0	1			0	1	1	0	0	0	0	1	0
27	2	0	1	26	1	0	0			0	1	1	0	0	0	0	1	0
20	6	0	1	26	0	0	0			0	1	1	0	0	1	0	0	0
19	2	0	1	26	0	0	0			0	1	1	0	0	0	0	0	1
22	3	0	1	26	1	0	0	0	1	0	1	0	1	0	0	0	1	0
29	7	0	1	26	0	1	0			0	1	1	0	0	0	0	0	0
19	3	0	1	26	0	0	0			0	1	1	0	0	1	0	0	0
30	0	0	1	26	1	0	0			0	1	1	0	0	0	1	0	0
30		0	1	26	1	0	0			0	1	1	0	0	0	1	0	0
35	4	0	1	26	0	0	1			0	1	0	0	0	0	1	0	0
35		0	1	26	0	1	0			0	1	0	0	0	0	1	0	0
36	5	0	1	26	0	1	0	1	0	1	0	1	0	0	0	0	1	0
26	3	0	1	26	0	0	0	0	1	1	0	0	1	0	0	0	0	1
18	2	0	1	26	0	0	0			0	1	1	0	0	0	1	0	0
28	4	0	1	26	1	0	0			0	1	0	1	0	0	1	0	0
43	3	0	1	26	1	0	0			0	1	1	0	0	0	0	0	0
24	2	0	1	26	0	0	0			0	1	0	1	0	0	0	0	1
26	2	0	1	26	1	0	0			0	1	0	1	0	0	0	0	1
42	2	0	1	26	0	0	1			0	1	0	0	0	0	1	0	0
42		0	1	26	0	0	1			0	1	0	0	0	0	1	0	0
42		0	1	26	0	0	1			0	1	0	0	0	0	1	0	0
38	4	0	1	26	0	0	1	1	0	1	0	1	0	0	1	0	0	0
25	3	0	1	12	1	0	0			0	1	0	1	0	0	0	1	0
25		0	1	12	0	0	0			0	1	0	1	0	0	0	1	0
23	3	0	1	12	1	0	0	1	0	1	0	1	0	0	0	0	1	0
23		0	1	12	1	0	0	1	0	1	0	1	0	0	0	0	1	0
34	6	0	1	12	0	0	1			0	1	1	0	0	0	0	1	0
34		0	1	12	0	0	1			0	1	1	0	0	0	0	1	0
34		0	1	12	0	1	0			0	1	1	0	0	0	0	1	0
21	4	0	1	12	0	0	0			0	1	1	0	0	0	0	0	0
22	3	0	1	12	1	0	0	0	1	1	0	1	0	0	0	0	1	0
22		0	1	12	0	0	0	0	1	1	0	1	0	0	0	0	1	0
27	2	0	1	12	0	1	0			0	1	1	0	0	0	0	0	0
27		0	1	12	1	0	0			0	1	1	0	0	0	0	0	0
20	3	0	0	12	1	0	0	1	0	0	0	1	0	0	0	0	0	0
20		0	0	12	0	0	0	1	0	0	0	1	0	0	0	0	0	0
23	3	0	1	12	1	0	0			0	1	1	0	0	0	1	0	0
23		0	1	12	1	0	0			0	1	1	0	0	0	1	0	0
17	4	0	1	12	0	0	0			0	1	0	1	0	0	1	0	0
22	4	0	1	12	1	0	0			0	1	1	0	0	0	0	1	0
36	5	0	1	12	0	0	1			0	1	1	0	0	0	0	1	0
18	4	0	1	12	0	0	0			0	1	1	0	0	0	0	1	0
27	3	0	1	12	0	1	0			0	1	1	0	0	0	0	1	0
27		0	1	12	1	0	0			0	1	1	0	0	0	0	1	0
22	3	0	1	12	1	0	0	0	1	0	1	1	0	0	0	0	1	0
22		0	1	12	1	0	0	0	1	0	1	1	0	0	0	0	1	0
48	3	0	1	12	0	0	1	0	1	1	0	0	0	0	1	0	0	0
48		0	1	12	0	0	1	0	1	1	0	0	0	0	1	0	0	0
22	2	0	1	12	1	0	0	1	0	1	0	1	0	0	1	0	0	0
22		0	1	12	0	0	0	1	0	1	0	1	0	0	1	0	0	0
38	4	0	1	12	1	0	0			0	1	1	0	0	0	0	1	0
22	4	0	1	12	0	0	0			0	1	1	0	0	0	0	1	0
34	3	0	1	12	0	0	1	1	0	1	0	1	0	0	1	0	0	0
34		0	1	12	0	0	1	1	0	1	0	1	0	0	1	0	0	0
34		0	1	12	0	0	1	1	0	1	0	1	0	0	1	0	0	0
33	4	0	1	12	0	0	1	1	0	1	0	1	0	0	1	0	0	0
33	4	0	1	12	0	1	0	0	1	1	0	1	0	0	1	0	0	0
33		0	1	12	0	1	0	0	1	1	0	1	0	0	1	0	0	0
31	3	0	1	12	0	1	0	1	0	1	0	1	0	0	1	0	0	0
31		0	1	12	0	1	0	1	0	1	0	1	0	0	1	0	0	0
29	3	0	1	12	0	1	0			0	1	1	0	0	0	1	0	0
29		0	1	12	0	1	0			0	1	1	0	0	0	1	0	0
29		0	1	12	1	0	0			0	1	1	0	0	0	1	0	0
18	6	0	1	12	0	0	0			0	1	1	0	0	0	1	0	0
31	4	0	1	12	1	0	0			0	1	1	0	0	1	0	0	0
32	2	0	1	12	0	0	1			0	1	1	0	0	1	0	0	0
40	2	0	1	12	0	0	1			0	1	1	0	0	0	0	0	0
19	2	0	1	12	1	0	0	1	0	1	0	1	0	0	1	0	0	0
19		0	1	12	1	0	0	1	0	1	0	1	0	0	1	0	0	0
19		0	1	12	0	0	0	1	0	1	0	1	0	0	1	0	0	0
31	3	0	1	12	1	0	0			0	1	1	0	0	0	0	1	0
15	4	0	1	12	0	0	0			0	1	1	0	0	0	0	1	0
47	3	0	1	12	0	0	1	0	1	0	1	1	0	0	0	0	1	0
43	2	0	1	14	0	0	1			0	1	0	0	0	0	1	0	0
24	3	0	1	14	1	0	0			0	1	1	0	0	0	1	0	0
24		0	1	14	0	0	0			0	1	1	0	0	0	1	0	0
29	3	0	1	14	0	1	0			0	1	1	0	0	0	1	0	0
22	3	0	1	14	0	0	0	0	0	0	0	0	1	0	1	0	0	0
24	5	0	1	14	0	0	0			0	1	1	0	0	1	0	0	0
18	5	0	1	14	1	0	0			0	1	1	0	0	0	0	1	0
18		0	1	14	0	0	0			0	1	1	0	0	0	0	1	0
26	2	0	1	14	1	0	0			0	1	0	1	0	0	0	0	1
26		0	1	14	0	0	0			0	1	0	1	0	0	0	0	1
23	3	0	1	14	1	0	0			0	1	0	1	0	0	0	0	1
23		0	1	14	0	0	0			0	1	0	1	0	0	0	0	1
23	3	0	1	14	1	0	0			0	1	1	0	0	0	1	0	0
23		0	1	14	1	0	0			0	1	1	0	0	0	1	0	0
21	4	0	1	14	1	0	0			0	1	1	0	0	0	1	0	0
21		0	1	14	0	0	0			0	1	1	0	0	0	1	0	0
23	5	0	1	14	1	0	0			0	1	1	0	0	0	0	0	1
23		0	1	14	0	0	0			0	1	1	0	0	0	0	0	1
30	2	0	1	14	0	1	0			0	1	1	0	0	1	0	0	0
30		0	1	14	0	1	0			0	1	1	0	0	1	0	0	0
27	5	0	1	14	1	0	0			0	1	1	0	0	0	0	1	0
21	2	0	1	14	0	0	0			0	1	0	1	0	1	0	0	0
40	3	0	0	14	0	0	1	1	0	1	0	0	0	0	0	1	0	0
37	4	0	1	14	0	0	1			0	1	1	0	0	0	0	1	0
37	3	0	1	9	0	0	1			0	1	0	0	0	0	0	1	0
24	3	0	1	9	1	0	0			0	1	1	0	0	0	1	0	0
24		0	1	9	1	0	0			0	1	1	0	0	0	1	0	0
43	3	0	1	9	0	0	1	1	0	1	0	1	0	0	0	0	1	0
36	2	0	1	9	0	0	1			0	1	1	0	0	0	0	0	1
18	3	0	1	9	0	0	0	1	0	1	0	1	0	0	0	0	0	0
30	6	0	1	9	0	1	0			0	1	1	0	0	0	0	0	1
34	3	0	1	9	0	1	0			0	1	1	0	0	0	1	0	0
34		0	1	9	0	1	0			0	1	1	0	0	0	1	0	0
29	3	0	1	9	1	0	0	0	1	0	1	0	1	0	0	0	1	0
29		0	1	9	1	0	0	0	1	0	1	0	1	0	0	0	1	0
42	3	0	1	9	0	1	0	1	0	1	0	0	0	0	1	0	0	0
22	4	0	1	9	1	0	0			0	1	1	0	0	0	0	1	0
22		0	1	9	0	0	0			0	1	1	0	0	0	0	1	0
24	3	0	1	9	1	0	0			0	1	1	0	0	1	0	0	0
24		0	1	9	0	0	0			0	1	1	0	0	1	0	0	0
25	8	0	0	9	1	0	0	1	0	0	0	1	0	0	0	1	0	0
25		0	0	9	0	0	0	1	0	0	0	1	0	0	0	1	0	0
23	2	0	1	9	1	0	0	1	0	1	0	1	0	0	0	0	0	0
23		0	1	9	0	0	0	1	0	1	0	1	0	0	0	0	0	0
19	3	0	1	9	0	0	0			0	1	1	0	0	0	1	0	0
27	4	0	1	9	0	0	1			0	1	1	0	0	0	0	1	0
27		0	1	9	0	1	0			0	1	1	0	0	0	0	1	0
27		0	1	9	0	1	0			0	1	1	0	0	0	0	1	0
24	3	0	1	9	1	0	0			0	1	1	0	0	0	0	1	0
36	3	0	1	9	0	1	0			0	1	1	0	0	0	0	1	0
36		0	1	9	0	1	0			0	1	1	0	0	0	0	1	0
38	4	0	1	13	0	0	1	1	0	1	0	1	0	0	0	1	0	0
38		0	1	13	0	0	1	1	0	1	0	1	0	0	0	1	0	0
20	4	0	1	13	0	0	0			0	1	1	0	0	0	1	0	0
25	2	0	1	13	1	0	0			0	1	1	0	0	0	0	1	0
25		0	1	13	1	0	0			0	1	1	0	0	0	0	1	0
18	3	0	1	13	0	0	0			0	1	1	0	0	1	0	0	0
31	3	0	1	13	0	0	1	1	0	1	0	1	0	0	0	0	0	1
31		0	1	13	0	1	0	1	0	1	0	1	0	0	0	0	0	1
18	4	0	1	13	0	0	0			0	1	1	0	0	0	0	0	1
18	4	0	1	13	0	0	0	1	0	1	0	1	0	0	0	0	0	1
29	3	0	1	13	1	0	0			0	1	0	1	0	0	0	0	1
29	2	0	1	13	0	1	0			0	1	1	0	0	0	0	1	0
29		0	1	13	1	0	0			0	1	1	0	0	0	0	1	0
20	5	0	1	13	1	0	0			0	1	1	0	0	0	0	0	1
20		0	1	13	0	0	0			0	1	1	0	0	0	0	0	1
36		0	1	13	0	0	1	1	0	1	0	0	0	0	0	0	0	1
36		0	1	13	0	0	1	1	0	1	0	0	0	0	0	0	0	1
20	2	0	1	13	0	0	0			0	1	1	0	0	0	1	0	0
29	5	0	1	13	0	0	1			0	1	1	0	0	0	0	0	1
29		0	1	13	0	1	0			0	1	1	0	0	0	0	0	1
28	5	0	1	13	0	1	0	1	0	1	0	0	1	0	0	1	0	0
23	4	0	1	13	1	0	0			0	1	0	1	0	0	0	0	1
17	5	0	1	13	0	0	0			0	1	1	0	0	0	1	0	0
44	3	0	1	13	0	0	1	1	0	1	0	1	0	0	0	1	0	0
44		0	1	13	0	0	1	1	0	1	0	1	0	0	0	1	0	0
25	9	0	1	6	1	0	0			0	1	0	1	0	0	0	0	1
19	3	0	1	6	0	0	0			0	1	0	1	0	0	0	0	1
26	3	0	1	6	1	0	0	0	1	1	0	0	1	0	0	0	0	1
37	3	0	1	6	0	0	1			0	1	1	0	0	0	0	1	0
37		0	1	6	0	0	1			0	1	1	0	0	0	0	1	0
37		0	1	6	0	0	1			0	1	1	0	0	0	0	1	0
24	4	0	1	6	0	0	0			0	1	0	0	0	0	0	0	1
26	4	0	1	6	0	0	0			0	1	0	1	0	0	0	0	1
23	4	0	1	6	0	0	0			0	1	0	1	0	0	0	0	1
29	3	0	1	6	1	0	0	1	0	1	0	0	0	1	0	0	0	1
29	5	0	1	6	1	0	0	1	0	1	0	0	1	0	0	0	0	1
29	5	0	1	6	0	1	0			0	1	0	1	0	0	0	0	1
22	4	0	0	13	1	0	0	0	1	1	0	1	0	0	1	0	0	0
35	4	0	1	13	0	1	0	1	0	1	0	1	0	0	0	1	0	0
35		0	1	13	0	1	0	1	0	1	0	1	0	0	0	1	0	0
23	3	0	1	13	1	0	0			0	1	0	1	0	0	0	1	0
23		0	1	13	0	0	0			0	1	0	1	0	0	0	1	0
24	4	0	1	13	1	0	0			0	1	1	0	0	1	0	0	0
25	3	0	1	13	1	0	0			0	1	0	1	0	0	0	1	0
26	2	0	1	13	0	1	0			0	1	1	0	0	0	0	0	0
26		0	1	13	1	0	0			0	1	1	0	0	0	0	0	0
35	3	0	1	13	0	1	0			0	1	1	0	0	0	0	1	0
21	3	0	1	13	1	0	0			0	1	1	0	0	0	0	1	0
21		0	1	13	0	0	0			0	1	1	0	0	0	0	1	0
25	5	0	1	13	0	0	0			0	1	0	1	0	0	0	0	1
33	3	0	1	13	0	0	1			0	1	1	0	0	0	1	0	0
33		0	1	13	0	0	1			0	1	1	0	0	0	1	0	0
26	1	0	0	13	0	1	0	1	0	1	0	1	0	0	0	0	0	0
26		0	0	13	1	0	0	1	0	1	0	1	0	0	0	0	0	0
24	3	0	1	13	1	0	0	1	0	1	0	1	0	0	1	0	0	0
24		0	1	13	0	0	0	1	0	1	0	1	0	0	1	0	0	0
31	4	0	1	13	0	1	0			0	1	1	0	0	0	1	0	0
31		0	1	13	0	1	0			0	1	1	0	0	0	1	0	0
30	3	0	1	13	0	1	0			0	1	0	1	0	0	0	1	0
30		0	1	13	0	1	0			0	1	0	1	0	0	0	1	0
23	4	0	1	13	1	0	0			0	1	1	0	0	1	0	0	0
23		0	1	13	1	0	0			0	1	1	0	0	1	0	0	0
28	3	0	1	22	0	1	0			0	1	1	0	0	0	0	0	0
33	5	0	1	22	0	0	1	1	0	1	0	0	0	0	0	0	0	0
33		0	1	22	0	1	0	1	0	1	0	0	0	0	0	0	0	0
21	3	0	1	22	1	0	0	1	0	1	0	1	0	0	1	0	0	0
28	5	0	1	22	0	1	0			0	1	1	0	0	0	0	0	0
28		0	1	22	1	0	0			0	1	1	0	0	0	0	0	0
30	6	0	1	22	0	1	0			0	1	1	0	0	1	0	0	0
43	8	0	1	22	0	0	1			0	1	0	0	0	1	0	0	0
33	4	0	1	22	0	1	0			0	1	0	0	0	0	0	0	0
29	6	0	1	22	0	1	0	1	0	1	0	1	0	0	0	1	0	0
29		0	1	22	1	0	0	1	0	1	0	1	0	0	0	1	0	0
24	3	0	0	22	1	0	0	1	0	0	0	1	0	0	0	1	0	0
24		0	0	22	0	0	0	1	0	0	0	1	0	0	0	1	0	0
26	3	0	1	22	1	0	0	1	0	1	0	0	0	0	0	1	0	0
26		0	1	22	1	0	0	1	0	1	0	0	0	0	0	1	0	0
30	3	0	1	22	1	0	0	1	0	1	0	0	0	0	1	0	0	0
30		0	1	22	1	0	0	1	0	1	0	0	0	0	1	0	0	0
28	3	0	1	22	0	1	0	1	0	1	0	1	0	0	0	0	1	0
20	6	0	1	22	0	1	0			0	1	1	0	0	1	0	0	0
29	2	0	1	22	0	0	1	1	0	1	0	1	0	0	0	0	0	0
29		0	1	22	0	1	0	1	0	1	0	1	0	0	0	0	0	0
29		0	1	22	0	1	0	1	0	1	0	1	0	0	0	0	0	0
32	4	0	1	22	0	1	0			0	1	0	0	0	0	0	0	0
22	2	1	1	24	1	0	0			0	1	0	0	0	0	0	1	0
26	4	0	1	24	0	1	0			0	1	0	0	0	0	1	0	0
31	3	0	1	24	0	1	0	0	1	1	0	1	0	0	0	0	1	0
31		0	1	24	0	1	0	0	1	1	0	1	0	0	0	0	1	0
31	4	0	1	24	0	1	0			0	1	1	0	0	0	0	1	0
22	3	0	1	24	1	0	0			0	1	1	0	0	0	0	1	0
28	3	0	1	24	1	0	0			0	1	1	0	0	0	0	1	0
27	3	0	0	24	1	0	0	1	0	1	0	0	1	0	0	0	0	1
20	4	0	1	24	0	0	0			0	1	1	0	0	0	0	1	0
49	3	0	1	24	0	0	1	1	0	1	0	1	0	0	0	0	0	1
49		0	1	24	0	0	1	1	0	1	0	1	0	0	0	0	0	1
33	6	0	1	24	0	1	0			0	1	1	0	0	0	0	0	1
23	3	0	1	24	1	0	0	0	1	1	0	1	0	0	1	0	0	0
23		0	1	24	1	0	0	0	1	1	0	1	0	0	1	0	0	0
28	5	0	1	15	1	0	0			0	1	1	0	0	0	1	0	0
28		0	1	15	1	0	0			0	1	1	0	0	0	1	0	0
20	2	0	1	15	0	0	0			0	1	0	1	0	0	1	0	0
38	6	0	1	15	0	1	0			0	1	0	1	0	1	0	0	0
38		0	1	15	0	1	0			0	1	0	1	0	1	0	0	0
38	3	0	1	15	0	1	0			0	1	1	0	0	1	0	0	0
19	3	0	1	15	0	0	0			0	1	0	1	0	0	0	1	0
44	1	0	1	15	0	0	1			0	1	1	0	0	1	0	0	0
44		0	1	15	0	0	1			0	1	1	0	0	1	0	0	0
22	4	0	1	15	1	0	0			0	1	1	0	0	0	0	0	0
22		0	1	15	0	0	0			0	1	1	0	0	0	0	0	0
19	4	0	1	15	1	0	0			0	1	1	0	0	0	1	0	0
19		0	1	15	0	0	0			0	1	1	0	0	0	1	0	0
24	3	0	1	15	0	0	0			0	1	0	1	0	0	1	0	0
28	5	0	1	15	0	1	0			0	1	1	0	0	0	0	0	1
28		0	1	15	1	0	0			0	1	1	0	0	0	0	0	1
28	3	0	1	15	0	1	0			0	1	1	0	0	0	0	0	0
28		0	1	15	1	0	0			0	1	1	0	0	0	0	0	0
24	2	0	1	15	1	0	0			0	1	0	1	0	0	0	1	0
24		0	1	15	1	0	0			0	1	0	1	0	0	0	1	0
39	2	0	1	15	0	1	0			0	1	1	0	0	0	0	1	0
38	4	0	1	15	0	1	0			0	1	1	0	0	0	0	1	0
42	4	0	1	15	0	0	1	0	1	0	1	1	0	0	0	0	0	1
21	3	0	1	15	1	0	0			0	1	1	0	0	0	0	1	0
21		0	1	15	0	0	0			0	1	1	0	0	0	0	1	0
36	4	0	1	15	0	0	1	1	0	1	0	1	0	0	0	0	1	0
38	5	0	1	15	0	1	0			0	1	1	0	0	0	0	1	0
38		0	1	15	1	0	0			0	1	1	0	0	0	0	1	0
38	3	0	1	28	0	0	1			0	1	0	0	0	0	1	0	0
34	3	0	1	28	0	0	1	1	0	1	0	1	0	0	1	0	0	0
23	5	0	1	28	0	1	0			0	1	1	0	0	1	0	0	0
26	3	0	1	28	0	0	0			0	1	1	0	0	0	0	0	0
24	5	0	1	28	1	0	0			0	1	1	0	0	0	1	0	0
28	4	0	1	28	0	1	0	1	0	1	0	1	0	0	0	0	0	0
28		0	1	28	1	0	0	1	0	1	0	1	0	0	0	0	0	0
40	4	0	1	28	0	1	0			0	1	1	0	0	0	1	0	0
20	3	0	1	28	0	0	0			0	1	1	0	0	0	1	0	0
32		0	1	28	0	1	0	1	0	1	0	1	0	0	0	0	1	0
22	2	0	1	28	1	0	0			0	1	1	0	0	0	1	0	0
22		0	1	28	1	0	0			0	1	1	0	0	0	1	0	0
19	2	0	1	28	0	0	0			0	1	0	1	0	0	0	1	0
31	5	0	1	28	1	0	0			0	1	0	1	0	0	0	0	1
31		0	1	28	1	0	0			0	1	0	1	0	0	0	0	1
31	2	0	0	28	1	0	0	1	0	1	0	0	1	0	0	1	0	0
25	4	0	1	28	1	0	0			0	1	1	0	0	0	1	0	0
46	3	0	1	28	0	0	1			0	1	0	0	0	1	0	0	0
46		0	1	28	0	0	1			0	1	0	0	0	1	0	0	0
28	4	0	1	28	0	1	0	1	0	1	0	0	1	0	0	1	0	0
28		0	1	28	0	1	0	1	0	1	0	0	1	0	0	1	0	0
28		0	1	28	1	0	0	1	0	1	0	0	1	0	0	1	0	0
28	3	0	1	28	0	1	0			0	1	1	0	0	0	1	0	0
24	2	0	1	28	0	0	0			0	1	1	0	0	0	0	1	0
33	6	0	1	28	0	0	1			0	1	1	0	0	0	0	1	0
30	6	0	1	28	1	0	0			0	1	1	0	0	0	1	0	0
30		0	1	28	1	0	0			0	1	1	0	0	0	1	0	0
33	1	0	1	28	0	1	0			0	1	1	0	0	0	0	0	0
33		0	1	28	0	1	0			0	1	1	0	0	0	0	0	0
28	3	0	1	28	0	0	1			0	1	1	0	0	0	0	0	1
28		0	1	28	0	1	0			0	1	1	0	0	0	0	0	1
36	3	0	1	11	0	0	1			0	1	1	0	0	0	0	1	0
36		0	1	11	0	1	0			0	1	1	0	0	0	0	1	0
28	3	0	1	11	1	0	0			0	1	1	0	0	0	0	1	0
42	6	0	1	11	0	0	1	1	0	1	0	1	0	0	0	1	0	0
42		0	1	11	0	0	1	1	0	1	0	1	0	0	0	1	0	0
20	1	0	1	11	0	0	0	1	0	1	0	1	0	0	0	1	0	0
34	4	0	1	11	0	0	1			0	1	1	0	0	0	0	0	0
34		0	1	11	0	1	0			0	1	1	0	0	0	0	0	0
29	4	0	1	11	0	0	1			0	1	0	0	0	0	0	1	0
35	4	0	1	11	0	0	1			0	1	0	0	0	0	1	0	0
35		0	1	11	0	0	1			0	1	0	0	0	0	1	0	0
45	3	0	1	11	0	0	1			0	1	1	0	0	1	0	0	0
45		0	1	11	0	0	1			0	1	1	0	0	1	0	0	0
18	3	0	0	11	0	0	0	1	0	0	0	0	1	0	1	0	0	0
30	3	0	1	11	0	1	0	1	0	1	0	1	0	0	0	0	0	0
41	3	0	1	11	0	0	1	0	1	1	0	1	0	0	0	1	0	0
37	3	0	1	11	0	0	1	1	0	0	0	1	0	0	1	0	0	0
37		0	1	11	0	0	1	1	0	0	0	1	0	0	1	0	0	0
32	6	0	1	11	0	1	0	1	0	1	0	1	0	0	0	0	0	1
32		0	1	11	0	1	0	1	0	1	0	1	0	0	0	0	0	1
28	4	0	1	11	0	1	0			0	1	1	0	0	0	0	1	0
23	3	0	1	11	1	0	0			0	1	1	0	0	0	1	0	0
26	4	0	1	11	0	1	0			0	1	1	0	0	0	0	0	0
26		0	1	11	1	0	0			0	1	1	0	0	0	0	0	0
23	4	0	1	11	1	0	0			0	1	0	1	0	0	0	1	0
23		0	1	11	0	0	0			0	1	0	1	0	0	0	1	0
34	4	0	1	11	0	1	0			0	1	1	0	0	0	1	0	0
24	4	0	1	11	1	0	0			0	1	1	0	0	0	0	0	0
24		0	1	11	1	0	0			0	1	1	0	0	0	0	0	0
23	3	0	1	11	1	0	0			0	1	1	0	0	0	1	0	0
23		0	1	11	1	0	0			0	1	1	0	0	0	1	0	0
49	2	0	0	11	0	0	1	1	0	0	0	1	0	0	1	0	0	0
49		0	0	11	0	1	0	1	0	0	0	1	0	0	1	0	0	0
22	3	0	1	11	1	0	0	1	0	1	0	1	0	0	1	0	0	0
22		0	1	11	0	0	0	1	0	1	0	1	0	0	1	0	0	0
42	2	0	0	7	0	0	1	1	0	1	0	1	0	0	0	1	0	0
31	3	0	1	7	0	1	0			0	1	1	0	0	0	0	0	0
41	4	0	1	7	0	1	0	1	0	1	0	0	0	0	1	0	0	0
40	2	0	1	7	1	0	0	1	0	1	0	1	0	0	0	1	0	0
39	5	0	1	7	0	0	1	1	0	1	0	1	0	0	0	0	1	0
18	2	0	1	7	0	0	0	1	0	1	0	1	0	0	0	0	0	0
24	3	0	1	7	1	0	0			0	1	1	0	0	0	0	1	0
24		0	1	7	1	0	0			0	1	1	0	0	0	0	1	0
33	3	0	1	7	0	0	1	1	0	1	0	1	0	0	1	0	0	0
33		0	1	7	0	1	0	1	0	1	0	1	0	0	1	0	0	0
41	2	0	1	7	0	0	1			0	1	1	0	0	0	1	0	0
41		0	1	7	0	0	1			0	1	1	0	0	0	1	0	0
18	3	0	1	7	0	0	0			0	1	1	0	0	0	0	0	0
28	3	0	1	7	0	1	0	0	1	1	0	1	0	0	0	0	0	0
25	3	0	1	7	1	0	0			0	1	1	0	0	0	1	0	0
25		0	1	7	1	0	0			0	1	1	0	0	0	1	0	0
23	2	0	1	7	1	0	0	1	0	1	0	0	1	0	0	0	1	0
23		0	1	7	0	0	0	1	0	1	0	0	1	0	0	0	1	0
26	2	0	1	7	0	1	0			0	1	1	0	0	0	0	0	0
26		0	1	7	1	0	0			0	1	1	0	0	0	0	0	0
42	4	0	1	7	0	0	1			0	1	1	0	0	0	0	0	0
33	3	0	1	7	0	1	0			0	1	1	0	0	0	0	1	0
34	4	0	1	7	0	0	1			0	1	0	0	0	1	0	0	0
19	3	0	1	14	0	0	0			0	1	0	1	0	0	0	0	1
26	3	0	1	14	0	0	0			0	1	1	0	0	0	1	0	0
32	4	0	1	14	0	0	0			0	1	0	0	1	0	0	0	1
30	4	0	1	14	1	0	0			0	1	0	1	0	0	0	0	1
30		0	1	14	0	0	0			0	1	0	1	0	0	0	0	1
23	2	0	1	14	1	0	0			0	1	0	1	0	0	0	0	1
28	3	0	1	14	1	0	0	1	0	1	0	0	1	0	0	0	1	0
30	5	0	1	14	0	1	0			0	1	1	0	0	0	0	1	0
45	4	0	1	9	0	0	1			0	1	0	0	0	0	0	0	0
20	5	0	1	9	1	0	0	1	0	1	0	1	0	0	1	0	0	0
20		0	1	9	0	0	0	1	0	1	0	1	0	0	1	0	0	0
22	3	0	1	9	0	1	0			0	1	1	0	0	0	1	0	0
22		0	1	9	1	0	0			0	1	1	0	0	0	1	0	0
22		0	1	9	1	0	0			0	1	1	0	0	0	1	0	0
35	5	0	1	9	0	1	0			0	1	1	0	0	0	0	0	0
35		0	1	9	0	1	0			0	1	1	0	0	0	0	0	0
41	3	0	1	9	0	0	1	1	0	1	0	1	0	0	0	1	0	0
41		0	1	9	0	0	1	1	0	1	0	1	0	0	0	1	0	0
27	3	0	1	9	0	1	0	1	0	1	0	1	0	0	1	0	0	0
27		0	1	9	1	0	0	1	0	1	0	1	0	0	1	0	0	0
25	4	0	1	9	1	0	0			0	1	0	1	0	0	0	1	0
25		0	1	9	0	0	0			0	1	0	1	0	0	0	1	0
29	3	0	1	9	0	1	0	1	0	1	0	1	0	0	0	1	0	0
25	3	0	1	9	1	0	0			0	1	0	0	0	0	0	0	0
25		0	1	9	0	0	0			0	1	0	0	0	0	0	0	0
35	3	0	1	9	0	1	0	0	1	1	0	1	0	0	0	0	1	0
35		0	1	9	0	1	0	0	1	1	0	1	0	0	0	0	1	0
29	3	0	1	9	1	0	0			0	1	1	0	0	0	1	0	0
27	3	0	1	9	1	0	0			0	1	1	0	0	0	1	0	0
49	3	0	1	9	0	0	1			0	1	0	0	0	0	0	0	0
36	3	0	1	3	0	0	1			0	1	1	0	0	0	0	0	1
36		0	1	3	0	0	1			0	1	1	0	0	0	0	0	1
30	3	0	1	3	0	1	0			0	1	1	0	0	0	1	0	0
30		0	1	3	1	0	0			0	1	1	0	0	0	1	0	0
20	5	0	1	3	1	0	0	1	0	1	0	0	0	0	0	0	0	0
20		0	1	3	0	0	0	1	0	1	0	0	0	0	0	0	0	0
20	5	0	0	3	1	0	0	1	0	0	0	0	0	0	0	0	0	0
24	4	0	1	3	1	0	0			0	1	1	0	0	0	1	0	0
24		0	1	3	1	0	0			0	1	1	0	0	0	1	0	0
22	2	0	1	3	1	0	0	1	0	1	0	1	0	0	0	0	1	0
22		0	1	3	1	0	0	1	0	1	0	1	0	0	0	0	1	0
34	5	0	1	3	0	1	0	0	0	0	0	1	0	0	1	0	0	0
27	3	0	1	3	1	0	0			0	1	1	0	0	0	0	1	0
25	5	0	1	3	1	0	0			0	1	1	0	0	0	1	0	0
27		0	1	3	0	1	0			0	1	1	0	0	0	0	1	0
27		0	1	3	1	0	0			0	1	1	0	0	0	0	1	0
47	5	0	1	3	0	1	0			0	1	1	0	0	0	0	1	0
22	6	0	1	3	1	0	0	0	1	0	1	0	1	0	0	0	0	1
22		0	1	3	0	0	0	0	1	0	1	0	1	0	0	0	0	1
29		0	1	3	1	0	0			0	1	1	0	0	0	0	1	0
27	2	0	1	3	0	1	0			0	1	1	0	0	1	0	0	0
27		0	1	3	0	1	0			0	1	1	0	0	1	0	0	0
35	5	0	1	3	0	1	0			0	1	0	0	0	0	0	1	0
35		0	1	3	0	1	0			0	1	0	0	0	0	0	1	0
21	2	0	1	3	0	0	0	1	0	1	0	1	0	0	0	1	0	0
28	4	0	1	3	1	0	0			0	1	1	0	0	0	1	0	0
28		0	1	3	1	0	0			0	1	1	0	0	0	1	0	0
26	4	0	1	3	0	1	0			0	1	0	0	0	0	1	0	0
26		0	1	3	1	0	0			0	1	0	0	0	0	1	0	0
24	3	0	1	3	0	0	0	0	0	1	0	0	1	0	0	0	0	1
20	2	0	1	3	0	0	0			0	1	1	0	0	0	0	0	0
30	3	0	1	3	0	1	0			0	1	1	0	0	0	0	1	0
30		0	1	3	0	1	0			0	1	1	0	0	0	0	1	0
30		0	1	3	1	0	0			0	1	1	0	0	0	0	1	0
20	3	0	1	8	0	0	0			0	1	0	0	0	0	0	0	0
31	3	0	1	8	0	0	1			0	1	0	0	0	1	0	0	0
31		0	1	8	0	1	0			0	1	0	0	0	1	0	0	0
31		0	1	8	0	1	0			0	1	0	0	0	1	0	0	0
40	2	0	1	8	0	0	1			0	1	0	0	0	0	0	0	0
40		0	1	8	0	0	1			0	1	0	0	0	0	0	0	0
21	3	0	1	8	0	0	0			0	1	1	0	0	0	0	0	0
26	1	0	1	8	1	0	0	0	1	1	0	1	0	0	1	0	0	0
26		0	1	8	1	0	0	0	1	1	0	1	0	0	1	0	0	0
33	2	0	1	8	0	1	0	1	0	1	0	1	0	0	0	1	0	0
28	4	0	1	8	1	0	0			0	1	0	0	0	1	0	0	0
31	7	0	1	8	0	1	0	1	0	1	0	1	0	0	0	0	0	0
25	4	0	1	8	1	0	0	1	0	1	0	1	0	0	1	0	0	0
25		0	1	8	0	0	0	1	0	1	0	1	0	0	1	0	0	0
42	6	0	1	8	0	0	1	0	1	1	0	1	0	0	0	0	1	0
42		0	1	8	0	0	1	0	1	1	0	1	0	0	0	0	1	0
22	2	0	1	8	0	1	0	1	0	1	0	1	0	0	0	0	0	0
22		0	1	8	1	0	0	1	0	1	0	1	0	0	0	0	0	0
44	3	0	1	8	0	0	1			0	1	1	0	0	0	0	0	0
26	4	0	1	8	0	1	0			0	1	1	0	0	1	0	0	0
21	3	0	1	8	1	0	0			0	1	1	0	0	0	1	0	0
21		0	1	8	1	0	0			0	1	1	0	0	0	1	0	0
41	5	0	1	8	0	0	1			0	1	1	0	0	0	0	0	0
30	4	0	1	8	0	1	0			0	1	1	0	0	0	0	0	0
24	4	0	1	8	1	0	0			0	1	1	0	0	0	0	0	0
22	3	0	0	8	1	0	0	1	0	1	0	1	0	0	1	0	0	0
22		0	0	8	0	0	0	1	0	1	0	1	0	0	1	0	0	0
23	3	0	1	8	0	0	0			0	1	1	0	0	0	0	0	0
30	4	0	1	8	0	1	0			0	1	0	0	0	0	0	0	0
32	4	0	1	8	0	1	0			0	1	0	0	0	0	0	0	0
32		0	1	8	0	1	0			0	1	0	0	0	0	0	0	0
20		0	1	8	0	0	0			0	1	0	0	0	0	0	0	0
20	3	0	1	8	0	0	0			0	1	1	0	0	0	0	0	0
30		0	1	8	1	0	0	1	0	1	0	1	0	0	0	1	0	0
49	2	0	1	19	0	0	1	1	0	1	0	1	0	0	0	0	0	0
33	2	0	1	19	1	0	0			0	1	1	0	0	0	0	0	1
33	4	0	1	19	0	0	1			0	1	0	0	0	0	0	1	0
22	2	0	1	19	1	0	0	1	0	1	0	1	0	0	1	0	0	0
27	3	0	1	19	1	0	0			0	1	1	0	0	0	1	0	0
27	5	0	1	19	0	0	0	0	1	0	1	0	1	0	0	0	0	1
25	2	0	1	19	1	0	0			0	1	1	0	0	1	0	0	0
36	5	0	1	19	0	0	1			0	1	1	0	0	0	0	0	1
36		0	1	19	0	0	1			0	1	1	0	0	0	0	0	1
24	3	0	1	19	1	0	0			0	1	1	0	0	0	0	1	0
24		0	1	19	1	0	0			0	1	1	0	0	0	0	1	0
21	3	0	0	19	0	0	0	1	0	1	0	0	1	0	0	0	1	0
26	3	0	1	19	1	0	0			0	1	1	0	0	0	1	0	0
31	3	0	1	19	0	1	0	1	0	1	0	0	0	0	1	0	0	0
38	4	0	1	19	0	0	1			0	1	0	0	0	0	0	1	0
26	5	0	1	19	1	0	0			0	1	1	0	0	0	1	0	0
26		0	1	19	1	0	0			0	1	1	0	0	0	1	0	0
29	5	0	1	26	1	0	0	1	0	1	0	1	0	0	0	0	1	0
29		0	1	26	1	0	0	1	0	1	0	1	0	0	0	0	1	0
31	3	0	1	26	0	1	0			0	1	1	0	0	0	0	1	0
30	0	0	1	26	0	1	0			0	1	1	0	0	0	0	1	0
30		0	1	26	0	1	0			0	1	1	0	0	0	0	1	0
26		0	1	26	0	0	0			0	1	0	0	1	0	0	1	0
20	4	0	1	26	0	0	0			0	1	1	0	0	0	0	1	0
24	3	0	0	26	0	0	0	1	0	0	0	0	1	0	0	0	1	0
45	6	0	1	26	0	0	1			0	1	1	0	0	0	0	1	0
34	3	0	1	26	0	1	0			0	1	0	1	0	0	0	0	1
34		0	1	26	0	1	0			0	1	0	1	0	0	0	0	1
35	2	0	1	26	0	0	1	0	1	0	1	1	0	0	0	0	0	1
26	4	0	1	26	1	0	0			0	1	0	1	0	0	0	1	0
20	3	0	1	26	0	0	0	1	0	1	0	1	0	0	0	0	1	0
29	4	0	1	26	0	1	0			0	1	1	0	0	0	0	1	0
29		0	1	26	0	1	0			0	1	1	0	0	0	0	1	0
38	5	0	1	26	0	0	1			0	1	0	0	0	0	1	0	0
25	3	0	1	9	1	0	0			0	1	1	0	0	0	0	0	0
25		0	1	9	0	0	0			0	1	1	0	0	0	0	0	0
22	3	0	1	9	0	0	0			0	1	1	0	0	0	0	0	0
42	3	0	1	9	0	0	1			0	1	0	0	0	0	1	0	0
42		0	1	9	0	1	0			0	1	0	0	0	0	1	0	0
26	4	0	1	9	1	0	0	1	0	1	0	0	0	0	1	0	0	0
24	3	0	1	9	1	0	0			0	1	1	0	0	0	0	0	0
24		0	1	9	1	0	0			0	1	1	0	0	0	0	0	0
21	4	0	1	9	0	0	0			0	1	1	0	0	1	0	0	0
24	6	0	1	9	1	0	0	1	0	1	0	0	0	0	1	0	0	0
29	3	0	1	9	0	0	1			0	1	1	0	0	0	0	1	0
29	4	0	1	9	0	1	0			0	1	1	0	0	1	0	0	0
29		0	1	9	0	1	0			0	1	1	0	0	1	0	0	0
41	6	0	1	9	0	0	1			0	1	1	0	0	1	0	0	0
47	2	0	1	9	0	0	1			0	1	0	0	0	0	1	0	0
20	3	0	1	9	0	0	0			0	1	1	0	0	0	1	0	0
25	3	0	0	9	1	0	0	1	0	1	0	1	0	0	1	0	0	0
20	4	0	1	9	0	0	0	1	0	1	0	1	0	0	0	1	0	0
33	2	0	1	9	0	1	0			0	1	0	0	0	0	0	0	0
30	3	0	1	9	0	1	0	1	0	1	0	0	0	0	0	0	0	0
44	4	1	1	9	0	0	1	1	0	1	0	1	0	0	0	0	1	0
36	4	0	1	9	0	0	1			0	1	1	0	0	0	0	0	0
32	4	0	1	9	0	0	1			0	1	1	0	0	0	1	0	0
19	3	0	1	14	1	0	0			0	1	1	0	0	0	1	0	0
19		0	1	14	0	0	0			0	1	1	0	0	0	1	0	0
31	5	0	1	14	0	0	1			0	1	0	0	0	0	0	1	0
31		0	1	14	0	0	1			0	1	0	0	0	0	0	1	0
37	2	0	1	14	0	0	1			0	1	1	0	0	0	0	0	0
37		0	1	14	0	0	1			0	1	1	0	0	0	0	0	0
21	4	0	1	14	0	0	0			0	1	1	0	0	1	0	0	0
36	3	0	1	14	0	1	0	0	0	0	0	1	0	0	0	0	1	0
46	3	0	0	14	0	0	1	1	0	1	0	1	0	0	0	0	1	0
23	4	0	1	14	0	0	0			0	1	1	0	0	1	0	0	0
36	5	0	1	14	0	0	1			0	1	1	0	0	0	1	0	0
36		0	1	14	0	0	1			0	1	1	0	0	0	1	0	0
36		0	1	14	0	0	1			0	1	1	0	0	0	1	0	0
36		0	1	14	0	1	0			0	1	1	0	0	0	1	0	0
48	5	0	1	14	0	0	1			0	1	1	0	0	1	0	0	0
25	2	0	1	14	1	0	0	0	0	0	0	1	0	0	1	0	0	0
28	4	0	1	14	0	1	0			0	1	1	0	0	0	1	0	0
28		0	1	14	0	1	0			0	1	1	0	0	0	1	0	0
27	5	0	1	14	0	1	0			0	1	1	0	0	0	1	0	0
27		0	1	14	1	0	0			0	1	1	0	0	0	1	0	0
28	5	0	1	14	0	1	0			0	1	1	0	0	0	1	0	0
28		0	1	14	0	1	0			0	1	1	0	0	0	1	0	0
23	5	0	1	14	1	0	0			0	1	1	0	0	0	0	0	0
23		0	1	14	0	0	0			0	1	1	0	0	0	0	0	0
26	2	0	1	14	0	1	0			0	1	1	0	0	0	1	0	0
26		0	1	14	1	0	0			0	1	1	0	0	0	1	0	0
24	4	0	1	14	1	0	0	1	0	1	0	1	0	0	0	0	0	1
23	5	0	1	14	1	0	0			0	1	1	0	0	0	1	0	0
23		0	1	14	0	0	0			0	1	1	0	0	0	1	0	0
26	2	0	1	14	1	0	0	1	0	1	0	1	0	0	1	0	0	0
26		0	1	14	1	0	0	1	0	1	0	1	0	0	1	0	0	0
38	5	0	1	14	0	1	0	1	0	1	0	0	0	0	0	0	1	0
40	4	0	1	9	0	0	1			0	1	1	0	0	0	0	0	1
31	4	0	1	9	0	1	0			0	1	1	0	0	1	0	0	0
31		0	1	9	0	1	0			0	1	1	0	0	1	0	0	0
31		0	1	9	1	0	0			0	1	1	0	0	1	0	0	0
19	3	0	1	9	0	0	0			0	1	1	0	0	1	0	0	0
33	6	0	1	9	0	0	1			0	1	1	0	0	0	1	0	0
33		0	1	9	0	0	1			0	1	1	0	0	0	1	0	0
20	4	0	1	9	1	0	0	1	0	1	0	1	0	0	1	0	0	0
20		0	1	9	0	0	0	1	0	1	0	1	0	0	1	0	0	0
23	3	0	1	9	1	0	0	1	0	1	0	1	0	0	0	0	1	0
23		0	1	9	0	0	0	1	0	1	0	1	0	0	0	0	1	0
23	7	0	1	9	0	1	0			0	1	1	0	0	0	0	1	0
39	3	0	1	9	0	0	1			0	1	1	0	0	0	0	0	0
43		0	1	9	0	0	1	0	1	1	0	1	0	0	0	1	0	0
21	3	0	1	9	0	0	0			0	1	1	0	0	1	0	0	0
36	3	0	1	9	0	0	1			0	1	0	0	0	1	0	0	0
36		0	1	9	0	0	1			0	1	0	0	0	1	0	0	0
24	3	0	1	9	1	0	0			0	1	1	0	0	0	0	0	0
24		0	1	9	1	0	0			0	1	1	0	0	0	0	0	0
24	2	0	1	9	1	0	0			0	1	1	0	0	0	0	0	1
24		0	1	9	1	0	0			0	1	1	0	0	0	0	0	1
35		0	1	9	0	0	1			0	1	0	0	0	0	0	0	0
35	4	0	1	9	0	0	1			0	1	0	0	0	0	1	0	0
35		0	1	9	0	1	0			0	1	0	0	0	0	1	0	0
35		0	1	9	0	1	0			0	1	0	0	0	0	1	0	0
45	3	0	1	9	0	0	1	0	1	1	0	1	0	0	0	0	0	0
25	6	0	1	9	1	0	0			0	1	1	0	0	1	0	0	0
40	3	0	1	9	0	0	1	1	0	1	0	1	0	0	0	1	0	0
27	1	0	1	9	1	0	0			0	1	1	0	0	0	0	1	0
32	2	0	0	2	0	0	1	1	0	0	0	1	0	0	0	1	0	0
32		0	0	2	0	1	0	1	0	0	0	1	0	0	0	1	0	0
39	4	0	1	2	0	0	1			0	1	0	0	0	0	0	1	0
21	4	0	1	2	0	0	0			0	1	0	1	0	0	0	1	0
47	4	0	1	2	0	0	1			0	1	0	0	0	0	0	0	0
47		0	1	2	0	0	1			0	1	0	0	0	0	0	0	0
26	3	0	0	2	1	0	0	1	0	1	0	1	0	0	0	0	0	0
26		0	0	2	1	0	0	1	0	1	0	1	0	0	0	0	0	0
28	1	0	1	2	0	1	0			0	1	1	0	0	0	0	0	0
28		0	1	2	1	0	0			0	1	1	0	0	0	0	0	0
18	4	0	0	2	0	0	0	1	0	0	0	1	0	0	0	0	0	0
33	5	0	1	2	0	1	0			0	1	0	0	0	0	0	1	0
28	3	0	1	2	1	0	0	1	0	1	0	0	1	0	0	0	0	1
28		0	1	2	1	0	0	1	0	1	0	0	1	0	0	0	0	1
24	4	0	1	2	1	0	0			0	1	1	0	0	0	1	0	0
30	3	0	1	2	1	0	0			0	1	1	0	0	0	1	0	0
32	5	0	1	2	1	0	0	0	0	0	0	0	1	0	0	0	0	1
24	3	0	1	2	1	0	0			0	1	0	1	0	1	0	0	0
24		0	1	2	0	0	0			0	1	0	1	0	1	0	0	0
24	3	0	1	2	1	0	0			0	1	0	1	0	1	0	0	0
33	4	0	1	2	0	0	1			0	1	1	0	0	0	0	1	0
33		0	1	2	0	1	0			0	1	1	0	0	0	0	1	0
33	5	0	1	2	0	1	0			0	1	1	0	0	0	0	0	1
18	4	0	1	2	0	0	0			0	1	1	0	0	0	0	0	0
21	4	0	1	2	0	0	0			0	1	0	1	0	0	0	1	0
45	3	0	1	14	0	1	0	0	1	1	0	1	0	0	0	1	0	0
24	3	0	1	14	0	1	0			0	1	0	0	0	0	1	0	0
24		0	1	14	1	0	0			0	1	0	0	0	0	1	0	0
24		0	1	14	1	0	0			0	1	0	0	0	0	1	0	0
37	2	0	1	14	0	0	1			0	1	0	0	0	0	0	1	0
35	4	0	1	14	0	1	0	1	0	1	0	1	0	0	0	0	0	1
41	2	0	1	14	0	0	1			0	1	1	0	0	0	1	0	0
21	5	0	1	14	1	0	0			0	1	1	0	0	0	1	0	0
21		0	1	14	1	0	0			0	1	1	0	0	0	1	0	0
20		0	1	14	0	0	0			0	1	1	0	0	0	1	0	0
35	6	0	1	14	0	0	1			0	1	1	0	0	0	0	1	0
25	2	0	1	14	1	0	0	0	1	1	0	1	0	0	0	0	0	1
48	3	0	1	14	1	0	0			0	1	1	0	0	0	0	0	1
27	3	0	1	14	0	0	0			0	1	1	0	0	0	0	0	1
18	4	0	1	14	0	0	0	1	0	1	0	1	0	0	0	0	0	0
41	3	0	1	14	0	0	1			0	1	0	0	0	0	0	0	0
41		0	1	14	0	0	1			0	1	0	0	0	0	0	0	0
25	3	0	1	14	1	0	0	1	0	1	0	1	0	0	0	0	0	1
25		0	1	14	1	0	0	1	0	1	0	1	0	0	0	0	0	1
20	6	0	1	11	1	0	0			0	1	0	1	0	0	0	1	0
20		0	1	11	0	0	0			0	1	0	1	0	0	0	1	0
23	2	0	1	11	1	0	0			0	1	1	0	0	0	0	1	0
21	3	0	1	11	0	0	0	1	0	1	0	0	1	0	0	0	0	1
39	5	0	1	11	0	0	1			0	1	0	0	0	0	0	1	0
29	5	0	1	11	0	1	0			0	1	1	0	0	0	0	1	0
37	3	0	1	11	0	0	1			0	1	0	1	0	0	0	0	1
37		0	1	11	0	0	1			0	1	0	1	0	0	0	0	1
37		0	1	11	0	0	1			0	1	0	1	0	0	0	0	1
30	3	0	1	11	0	0	0			0	1	0	1	0	0	0	1	0
29	3	0	1	11	1	0	0	0	1	0	1	0	1	0	0	0	0	1
27	4	0	1	7	0	1	0			0	1	1	0	0	0	0	1	0
27		0	1	7	1	0	0			0	1	1	0	0	0	0	1	0
31	5	0	1	7	0	0	1			0	1	1	0	0	0	0	1	0
31		0	1	7	0	1	0			0	1	1	0	0	0	0	1	0
29	5	0	1	7	1	0	0			0	1	1	0	0	0	0	1	0
21	4	0	1	7	0	0	0	1	0	0	0	1	0	0	0	0	0	0
26	3	0	1	7	1	0	0			0	1	1	0	0	1	0	0	0
38	4	0	1	7	0	0	1			0	1	0	0	0	1	0	0	0
30	3	0	1	7	0	1	0	1	0	1	0	0	1	0	1	0	0	0
30		0	1	7	1	0	0	1	0	1	0	0	1	0	1	0	0	0
30		0	1	7	1	0	0	1	0	1	0	0	1	0	1	0	0	0
27	3	0	1	7	1	0	0	0	1	1	0	1	0	0	1	0	0	0
30	2	0	1	7	0	1	0			0	1	1	0	0	0	0	1	0
19	4	0	1	7	0	0	0			0	1	1	0	0	1	0	0	0
30	6	0	1	7	0	1	0	0	1	0	1	1	0	0	0	0	1	0
40	6	0	1	7	0	0	1	1	0	1	0	0	0	0	1	0	0	0
29	5	0	1	7	1	0	0			0	1	1	0	0	0	0	0	0
34	3	0	1	7	0	1	0			0	1	1	0	0	0	0	1	0
35	3	0	1	7	0	1	0	0	1	1	0	0	0	0	0	1	0	0
35		0	1	7	0	1	0	0	1	1	0	0	0	0	0	1	0	0
42	5	0	1	7	0	0	1			0	1	0	0	0	1	0	0	0
42		0	1	7	0	0	1			0	1	0	0	0	1	0	0	0
42		0	1	7	0	0	1			0	1	0	0	0	1	0	0	0
42		0	1	7	0	0	1			0	1	0	0	0	1	0	0	0
37	4	0	1	27	0	0	1			0	1	1	0	0	0	0	0	1
15	3	0	1	27	0	0	0			0	1	1	0	0	0	0	0	1
27	5	0	1	27	0	1	0	1	0	1	0	1	0	0	0	1	0	0
41	2	0	1	27	0	0	1	0	1	0	1	1	0	0	0	0	0	1
41		0	1	27	0	0	1	0	1	0	1	1	0	0	0	0	0	1
20	2	0	1	27	0	0	0			0	1	0	1	0	0	1	0	0
26	3	0	1	27	1	0	0			0	1	1	0	0	1	0	0	0
26		0	1	27	0	0	0			0	1	1	0	0	1	0	0	0
28	4	0	1	27	0	1	0	1	0	1	0	1	0	0	0	0	0	1
28		0	1	27	1	0	0	1	0	1	0	1	0	0	0	0	0	1
18	3	0	1	27	1	0	0	1	0	1	0	1	0	0	0	0	1	0
18		0	1	27	0	0	0	1	0	1	0	1	0	0	0	0	1	0
27	3	0	1	27	0	1	0			0	1	0	1	0	0	0	1	0
27		0	1	27	1	0	0			0	1	0	1	0	0	0	1	0
29	3	0	1	27	1	0	0			0	1	1	0	0	0	0	1	0
18	3	0	1	27	0	0	0			0	1	1	0	0	0	0	0	1
22	4	0	1	27	0	0	0			0	1	0	1	0	0	0	1	0
32	4	0	1	27	0	1	0	1	0	1	0	1	0	0	0	0	0	1
32		0	1	27	0	1	0	1	0	1	0	1	0	0	0	0	0	1
48	1	0	1	27	0	0	1			0	1	1	0	0	0	0	1	0
32	2	0	1	27	0	1	0			0	1	1	0	0	1	0	0	0
32		0	1	27	0	1	0			0	1	1	0	0	1	0	0	0
24	2	0	1	27	1	0	0	1	0	1	0	1	0	0	0	1	0	0
18	2	0	1	27	0	0	0			0	1	0	1	0	0	0	1	0
41	4	1	0	27	0	0	1	1	0	1	0	1	0	0	0	0	1	0
41		1	0	27	0	0	1	1	0	1	0	1	0	0	0	0	1	0
29	2	0	1	27	0	1	0			0	1	1	0	0	0	0	1	0
29		0	1	27	1	0	0			0	1	1	0	0	0	0	1	0
21	4	0	1	27	1	0	0	1	0	1	0	1	0	0	1	0	0	0
25	4	0	1	27	1	0	0			0	1	0	1	0	0	0	1	0
25	3	0	1	27	1	0	0			0	1	1	0	0	0	0	1	0
20	2	0	1	27	1	0	0	1	0	1	0	1	0	0	0	1	0	0
20		0	1	27	1	0	0	1	0	1	0	1	0	0	0	1	0	0
20		0	1	27	0	0	0	1	0	1	0	1	0	0	0	1	0	0
22	4	0	1	27	1	0	0			0	1	1	0	0	0	0	0	0
22		0	1	27	1	0	0			0	1	1	0	0	0	0	0	0
38	6	0	1	27	0	0	0	0	0	1	0	0	0	0	0	0	0	0
21	4	0	1	27	1	0	0			0	1	1	0	0	1	0	0	0
21		0	1	27	1	0	0			0	1	1	0	0	1	0	0	0
36	2	0	1	27	0	0	1	1	0	1	0	1	0	0	0	0	1	0
36		0	1	27	0	0	1	1	0	1	0	1	0	0	0	0	1	0
18	3	0	1	27	0	0	0	0	0	0	0	1	0	0	0	0	1	0
28	4	0	1	27	0	1	0			0	1	0	0	0	1	0	0	0
28		0	1	27	0	1	0			0	1	0	0	0	1	0	0	0
31	3	0	1	27	1	0	0			0	1	1	0	0	0	1	0	0
21	3	0	1	27	0	1	0	0	0	0	0	1	0	0	0	0	0	0
21		0	1	27	1	0	0	0	0	0	0	1	0	0	0	0	0	0
23	3	0	1	27	1	0	0			0	1	1	0	0	0	0	0	0
23		0	1	27	1	0	0			0	1	1	0	0	0	0	0	0
30	2	0	1	27	0	1	0			0	1	1	0	0	0	1	0	0
30		0	1	27	1	0	0			0	1	1	0	0	0	1	0	0
26	3	0	1	27	1	0	0			0	1	1	0	0	1	0	0	0
24	3	0	1	27	0	1	0			0	1	0	0	0	1	0	0	0
24		0	1	27	1	0	0			0	1	0	0	0	1	0	0	0
24		0	1	27	1	0	0			0	1	0	0	0	1	0	0	0
45	3	0	1	27	0	0	1	1	0	1	0	0	0	0	1	0	0	0
45		0	1	27	0	0	1	1	0	1	0	0	0	0	1	0	0	0
29	3	0	1	27	0	1	0			0	1	1	0	0	0	1	0	0
29		0	1	27	1	0	0			0	1	1	0	0	0	1	0	0
30	2	0	1	27	0	0	1			0	1	1	0	0	0	0	0	0
30		0	1	27	0	1	0			0	1	1	0	0	0	0	0	0
35	4	0	1	21	0	1	0			0	1	0	0	0	1	0	0	0
35		0	1	21	0	1	0			0	1	0	0	0	1	0	0	0
22	3	0	1	21	1	0	0			0	1	1	0	0	1	0	0	0
22		0	1	21	0	0	0			0	1	1	0	0	1	0	0	0
23	4	0	1	21	1	0	0			0	1	1	0	0	1	0	0	0
35	3	0	1	21	0	0	1			0	1	1	0	0	1	0	0	0
35		0	1	21	0	1	0			0	1	1	0	0	1	0	0	0
29	5	0	1	21	0	1	0	0	1	1	0	1	0	0	0	0	1	0
19	3	0	1	21	0	0	0	1	0	1	0	0	0	0	0	0	0	0
19	3	0	1	21	1	0	0			0	1	1	0	0	0	1	0	0
19		0	1	21	0	0	0			0	1	1	0	0	0	1	0	0
24	3	0	1	21	1	0	0			0	1	1	0	0	0	0	0	1
28	2	0	1	21	0	1	0	1	0	1	0	1	0	0	0	0	0	0
28		0	1	21	1	0	0	1	0	1	0	1	0	0	0	0	0	0
22	7	0	1	21	0	0	0	1	0	1	0	1	0	0	0	0	1	0
27	4	0	1	21	0	1	0			0	1	1	0	0	0	0	1	0
24	6	0	1	21	1	0	0	0	0	0	0	1	0	0	1	0	0	0
24		0	1	21	1	0	0	0	0	0	0	1	0	0	1	0	0	0
19	4	0	1	21	0	0	0			0	1	0	1	0	1	0	0	0
24	4	0	1	21	1	0	0			0	1	1	0	0	1	0	0	0
33	3	0	1	13	0	0	1			0	1	1	0	0	0	0	1	0
33		0	1	13	0	0	1			0	1	1	0	0	0	0	1	0
36	2	0	1	13	0	1	0			0	1	1	0	0	0	0	1	0
19	3	0	1	13	0	0	0			0	1	1	0	0	0	1	0	0
28	3	0	1	13	1	0	0			0	1	1	0	0	1	0	0	0
16	3	0	1	13	0	0	0			0	1	1	0	0	1	0	0	0
31	3	0	1	13	0	1	0			0	1	1	0	0	0	1	0	0
28	1	0	1	13	0	1	0			0	1	1	0	0	0	1	0	0
28		0	1	13	0	1	0			0	1	1	0	0	0	1	0	0
25	3	0	1	13	1	0	0			0	1	1	0	0	0	0	1	0
25		0	1	13	1	0	0			0	1	1	0	0	0	0	1	0
29	5	0	1	13	0	1	0			0	1	1	0	0	0	0	1	0
29		0	1	13	0	1	0			0	1	1	0	0	0	0	1	0
26	2	0	1	13	0	1	0			0	1	1	0	0	0	0	0	0
26		0	1	13	1	0	0			0	1	1	0	0	0	0	0	0
23	3	0	1	13	0	0	0			0	1	0	1	0	0	0	1	0
34	3	0	1	13	0	0	1			0	1	1	0	0	0	0	1	0
32	3	0	1	13	1	0	0			0	1	0	1	0	0	0	1	0
21	6	0	1	13	0	0	0			0	1	1	0	0	0	1	0	0
37	4	0	1	13	0	0	1			0	1	1	0	0	0	0	1	0
24	3	0	1	13	1	0	0	1	0	1	0	1	0	0	0	1	0	0
24		0	1	13	1	0	0	1	0	1	0	1	0	0	0	1	0	0
21	2	0	1	13	0	0	0	1	0	1	0	0	1	0	0	1	0	0
38	1	0	1	13	0	0	1	1	0	1	0	1	0	0	0	0	0	1
28	4	0	1	13	0	1	0	0	1	1	0	1	0	0	0	0	0	1
20	4	0	1	13	0	0	0	1	0	1	0	0	1	0	0	0	1	0
27	3	0	1	13	0	1	0			0	1	1	0	0	0	0	0	0
27		0	1	13	1	0	0			0	1	1	0	0	0	0	0	0
32	4	0	1	13	0	1	0			0	1	1	0	0	0	0	0	1
32		0	1	13	0	1	0			0	1	1	0	0	0	0	0	1
20	4	0	1	13	0	0	0			0	1	1	0	0	1	0	0	0
20	4	0	1	13	1	0	0	1	0	1	0	1	0	0	0	0	1	0
20		0	1	13	0	0	0	1	0	1	0	1	0	0	0	0	1	0
27	6	0	1	15	0	1	0			0	1	1	0	0	0	1	0	0
27		0	1	15	1	0	0			0	1	1	0	0	0	1	0	0
32	3	0	1	15	0	1	0			0	1	0	1	0	0	0	1	0
19	3	0	1	15	0	0	0			0	1	0	1	0	0	1	0	0
18	3	0	1	15	0	0	0	1	0	1	0	1	0	0	0	1	0	0
30	3	0	1	15	0	1	0			0	1	0	1	0	0	0	0	1
30		0	1	15	1	0	0			0	1	0	1	0	0	0	0	1
28	2	0	1	15	0	1	0	1	0	1	0	1	0	0	0	1	0	0
38	4	0	1	15	0	0	1	0	1	1	0	1	0	0	1	0	0	0
30	3	0	1	15	0	0	1			0	1	1	0	0	0	0	1	0
[truncated: 17,968 more rows]
